# Supplementary material for: Exploring differences in protein cargo of extracellular vesicles from ME/CFS patient plasma compared to healthy controls
Source: Biochem Biophys Rep. 2026 Jun 20;47:102679. doi: 10.1016/j.bbrep.2026.102679 (PMC13312568; doi:10.1016/j.bbrep.2026.102679)
Supplement: Multimedia component 1 [file mmc1.xlsx]

## Sheet: Sheet1
HC	HC	HC	HC	HC	HC	HC	HC	HC	HC	HC	HC	HC	HC	HC	HC	HC	HC	HC	HC	HC	HC	HC	HC	HC	HC	HC	HC	HC	HC	HC	HC	HC	HC	HC	HC	HC	HC	HC	HC	HC	HC	HC	HC	HC	HC	HC	HC	HC	HC
-1.06913	-0.373443	-0.130803	-0.506174	0.0598018	0.163715	-0.28215	-0.367648	-0.449738	-0.908659	-0.447242	-0.649178	-0.570064	-0.000833464	-0.513776	-0.66596	-0.018353	-0.506228	-0.717539	0.279518	0.417773	0.150907	-0.404943	-0.102423	-0.299011	-1.08759	0.278742	-0.85111	-1.67797	0.147797	-0.118738	-1.41483	-1.33567	-0.691476	-1.53804	-1.13836	-0.593129	0.243428	-0.575114	-0.640265	-0.807511	-0.727371	-0.295604	-0.0430928	-0.334943	0.122641	0.0251678	0.177468	0.244268	-0.973735
-0.406319	-0.0947408	-0.137312	-0.880414	-0.616208	-0.483181	-1.65668	-1.5655	-1.25901	-0.136414	-1.17574	-0.492537	0.0585461	-0.4033	-0.905382	0.190563	-1.2717	0.233963	-1.55925	-1.36655	-1.3581	-0.076687	-0.0188254	-1.28726	-1.40138	-1.33319	-1.59091	-0.860155	-1.31603	-1.72319	0.0323097	-1.04951	-0.729546	-1.37807	-0.381186	-0.894154	-1.17173	-1.57469	-0.129872	0.429559	-0.0916249	-0.294125	0.18556	-1.32725	-0.531896	0.475286	-0.136886	-0.0437138	-1.79166	-1.0381
0.428576	0.55203	0.798584	0.745858	0.316433	0.555792	-1.39762	0.674637	0.15317	0.60947	0.33817	0.0522809	0.731598	0.698203	1.13507	-1.77736	0.674014	0.582142	0.326255	0.382735	0.791896	0.671173	0.437823	-0.941668	0.316326	0.437101	0.60597	-1.19287	0.0889063	0.779269	0.33826	-1.21584	-0.700423	0.54203	0.154772	-1.62482	0.328096	0.589525	0.48397	0.441765	1.98103	0.707228	0.769233	0.616304	0.564344	0.523808	0.668814	0.973615	0.973884	-0.451602
0.457533	0.586559	0.751026	-0.376949	0.369569	0.672934	0.770574	0.651107	0.360894	0.544103	-1.41713	0.432192	0.431162	0.600006	0.940087	0.742363	0.206844	0.288392	-0.201593	-0.692132	0.33209	0.550298	0.496061	0.430232	0.564877	-0.0552408	0.431334	0.649249	0.633844	-0.0455771	0.32939	0.45549	0.69645	0.553199	0.702589	0.443416	0.372905	0.661175	0.473386	0.878925	0.200378	-0.125106	-0.0774213	-0.151506	0.296778	0.885549	1.13953	0.472634	1.04579	0.836172
-0.766536	-0.0647663	0.244182	-0.274447	-0.0705337	-0.0367141	0.154345	-0.386286	-0.325673	-0.804128	-0.649774	-0.386242	-0.751182	-0.347629	-1.26218	-0.408703	-0.562143	-1.12511	-0.827898	-0.425547	0.800932	-0.378216	-0.16222	-0.222287	-0.3123	-0.655891	-0.541407	-1.03402	-0.301411	-1.05279	-1.01778	-0.710511	-0.168943	-0.971578	-0.237726	-0.674768	-0.607649	-0.764203	-0.362897	-0.351871	0.436419	-1.63274	-0.833537	-0.657964	-0.579542	-0.384042	-0.0637021	-2.03786	0.157121	-0.173921
0.298179	0.787461	0.690747	0.829961	-0.7059	0.495833	0.0382869	0.669038	0.705032	0.293402	-0.155432	0.578341	0.737552	0.456	-0.615434	0.535841	0.537746	0.471982	0.529597	0.0737591	1.12067	0.761439	0.161321	0.588554	-1.60268	0.426775	0.196189	0.0818564	0.318476	-0.129962	0.576624	0.465622	0.396283	0.600672	0.0584254	0.505201	0.333106	0.497799	0.604793	0.602082	0.744898	0.191765	0.221666	0.305988	0.427433	0.857275	0.803599	0.396535	0.45755	0.304054
0.306436	0.390543	0.341155	0.398833	0.355958	0.239765	0.414784	0.308757	0.0552738	0.0589453	0.173525	0.0716945	0.305963	0.117202	-0.812962	0.160964	0.348393	0.154037	-0.193	-0.193169	0.616033	0.317058	0.424691	0.217123	-0.0508382	0.271891	0.0888703	0.284816	0.331842	0.195073	0.20523	0.215348	0.140754	-0.115528	-0.23753	0.229312	-0.0466588	0.492887	0.0368033	0.665086	0.718108	0.00131325	0.0296225	-0.020961	-0.0456432	0.362572	0.595443	0.586553	0.454623	0.453329
-1.27473	-0.190242	-0.310622	-0.390295	-1.84475	-0.768541	-0.812168	-0.978773	-1.25332	-1.69111	-1.97888	-1.9283	-0.935354	-0.441205	-1.19637	-0.852961	-1.17168	-0.370119	-1.14052	-1.66074	-1.3223	-1.71613	-0.271924	-1.47138	-1.31183	-1.40281	-1.59555	-1.83353	-0.732087	-1.09812	-1.67674	-1.36249	-1.02522	-1.31151	-0.9666	-2.17316	-0.987289	-0.307611	-1.1644	-0.684714	-1.29729	-1.12814	-1.65824	-1.17556	-0.289957	-0.542409	-1.14718	-0.189507	-0.482172	-1.28598
0.168994	0.267567	0.436203	0.0120812	0.380185	0.0818706	0.618574	0.0227028	0.279547	-0.00715285	-0.582814	0.0812978	0.136334	0.0846808	-0.812833	0.144443	0.159998	0.189135	0.312505	-0.771788	0.631279	0.270709	0.319915	-0.79958	0.207581	0.474809	-0.119679	0.398787	-0.152743	-0.728487	-0.969599	-0.79166	0.245351	-0.377558	-0.0844966	0.0241908	-0.76109	0.168186	0.292562	0.358075	0.734217	0.356654	0.248593	-0.187581	0.402718	0.798742	0.618323	0.661342	0.333872	0.328926
-0.339237	0.21689	-0.0768206	-0.964266	-1.77424	0.0903443	-1.49704	-1.52604	0.392192	-1.5794	-1.13432	-0.582111	0.134362	-0.223065	-1.02357	-1.21709	-1.63682	-0.669058	-2.24765	-1.56162	0.0723756	0.12575	-0.888433	-0.282589	-0.475243	-1.85622	-0.228551	-0.453744	-1.32373	-0.719321	-0.0671512	-0.307387	0.107693	-0.929305	-1.82041	-0.300129	-0.141319	-0.135463	-0.339449	-0.312756	0.299408	-1.86097	-0.446158	-1.3903	-1.32311	0.456013	0.368998	0.14743	-1.65394	0.369942
-1.4023	0.383664	-0.279386	0.0244121	0.0631563	-1.34215	-0.175006	-1.18929	-0.425077	-1.43786	-0.138989	-0.517399	-0.0599729	-0.176905	0.373475	0.0892544	-0.312039	0.0646129	-0.505852	-0.54611	0.702944	-0.12666	0.306668	-1.7076	-0.348655	-0.162713	-0.433772	-1.13012	-0.865113	-0.311839	-0.205455	-0.144831	-0.0651646	-1.47422	-1.28749	-0.180959	-0.519323	-0.420871	-0.325845	0.152478	0.0332366	0.158424	-0.480558	-1.38739	-1.33608	-0.0928925	0.0134019	-0.0496444	-0.0741352	-0.247366
0.526587	0.499255	0.654672	0.351598	0.212822	0.487498	0.614638	0.442787	0.201621	-0.583753	-0.705631	0.157838	0.545527	0.203267	0.503439	0.00795959	0.350873	0.387941	0.307335	0.306012	0.354752	0.45155	0.742877	0.354001	-0.0997617	-0.388944	0.0659721	0.270626	0.395606	0.226489	0.329823	0.487023	0.464607	-0.0807738	0.278474	0.0864861	-0.13762	0.405622	0.234773	0.274323	0.815394	0.400041	0.27865	0.12141	0.32565	0.654055	0.453823	0.866384	0.187129	0.1123
0.37516	0.132667	0.663747	-0.243793	0.377501	0.391824	0.355351	0.108756	0.520163	-0.0828058	-0.101335	-0.0743303	0.522417	-0.0621082	-0.120861	0.581319	0.124951	0.44735	0.119077	0.198526	0.764735	0.192078	0.442111	0.116904	-0.0390636	0.248871	-0.0789462	0.117994	0.283864	0.0820372	0.337515	0.110129	0.323343	-0.188463	0.148851	-0.0159015	-0.0786223	0.183309	0.270887	0.306845	0.444037	0.311749	0.38354	-0.0479443	0.0816236	0.685741	0.0737159	0.559871	0.407269	0.193594
-0.380039	0.0325015	-0.458112	-1.67425	-0.359651	-0.163042	-0.400848	-1.62046	-0.382721	-1.48559	-1.27302	-0.531842	-1.52543	-0.340785	-1.01229	-1.50803	-0.329393	0.783737	-0.342366	-0.394225	0.827025	-1.66782	-0.171747	-1.06323	-1.98953	-0.172783	-1.37207	-1.17567	-0.0793257	-1.4327	-0.659538	-1.6706	-0.75715	-1.8014	-1.43433	-1.57038	-1.0786	-0.820167	-0.0957936	0.0183312	-0.0780682	-0.0833363	-0.484674	-1.53462	-1.85776	0.27678	-0.611492	0.167142	-0.440267	-0.488486
-1.43388	-1.21788	0.942247	-1.93393	-1.56196	-1.74785	-0.00767112	0.539746	0.523714	-1.39831	-1.23923	-0.646012	-1.55814	-1.14408	-1.33664	0.600455	-1.256	-1.26831	-0.626709	-1.11009	-1.42323	0.276645	0.921887	-0.292618	-1.26829	0.583344	-1.55918	0.233875	-1.14929	-1.63415	-0.430427	-1.20123	-0.739739	-0.241436	-0.1903	-1.88334	-1.74569	0.192213	-1.65423	-0.121022	0.536012	-1.54577	0.115941	-0.895262	0.0908769	1.17116	0.876182	-0.151763	-0.906053	-0.877124
-0.55335	-0.594666	-0.644578	-0.440083	-1.24198	-0.305535	-1.11411	-0.386299	-0.922082	-0.521842	-0.611295	-0.575717	-0.170604	-0.5346	-0.947297	-0.264656	-0.24179	-0.180975	-0.104527	-0.48534	-1.27153	-0.747848	-0.268191	-0.77239	-0.535497	-0.451499	-0.363912	-0.618832	-0.231598	-0.282655	0.190901	-0.183456	-1.56751	-0.283134	0.102066	-0.453846	-0.632856	-0.335088	-0.541624	-0.381474	-0.660892	-0.359396	-0.31247	-0.394473	-0.834871	-0.719832	-0.568925	-0.469202	-0.594211	-1.13637
1.25478	1.04546	0.952404	0.57676	0.935767	0.517768	1.09584	0.931822	0.619424	0.842465	0.52266	0.937714	0.681492	1.03603	-1.25689	0.87364	0.968949	-1.66836	0.835555	0.542287	0.683692	-1.53152	1.17485	0.886174	1.02125	0.965928	0.603714	0.839985	-1.53237	0.644909	0.908985	0.41267	1.00263	0.707666	0.302708	0.335738	0.829503	1.07838	0.920563	1.05953	0.0126712	-1.62993	1.13062	0.597414	1.00285	0.988559	0.708452	0.688173	1.22452	0.859157
0.589135	-1.30569	1.2679	0.584581	0.0828572	0.582511	1.1853	1.0885	0.646469	1.05512	0.561989	1.1178	1.25862	-1.22295	-1.04623	-1.44646	-1.4807	0.931898	0.881225	0.877127	1.36568	1.05907	1.50403	0.756007	-1.98224	0.601461	0.994755	-1.03682	0.85967	0.492134	0.942056	-0.83578	1.17066	0.601455	0.763042	0.508499	-1.15163	1.2019	0.819067	0.87863	0.559493	0.485344	1.22384	-1.16716	1.26775	1.57573	1.91807	0.606493	0.393266	1.02788
-1.28257	-1.41122	-1.64388	-0.523587	-0.83919	-1.68379	-1.12033	-0.657328	-0.906684	-1.4548	-0.768048	-0.97357	-0.861059	-1.06495	-0.835797	-0.325269	-1.1528	-0.608187	-0.655435	-1.10754	-0.938647	-0.35065	-0.842589	-0.945764	-1.3664	-0.790087	-1.47141	-0.841089	-0.579233	-0.533287	-1.11931	-0.406554	-1.44847	-0.461277	-0.937905	-1.38802	-0.607741	-0.949785	-1.12065	-1.6574	-1.05774	-0.784159	-0.831986	-0.53142	-0.686306	-0.850964	-0.839791	-1.32964	-0.628574	-1.05296
1.14105	0.822874	0.80732	0.961938	1.14901	1.33129	1.49258	1.12732	1.26316	0.841131	1.06284	1.15326	0.570749	1.27675	0.73905	1.13653	1.20878	0.947769	1.01836	1.19682	1.1427	0.790633	1.00974	1.16828	1.06427	1.06511	1.08154	0.773648	1.14393	1.2088	0.53623	1.22396	1.39025	0.4833	0.874642	1.09339	1.10581	1.171	1.26782	1.18174	0.952721	1.05777	0.796031	1.25039	1.05517	1.022	0.885318	1.0848	1.18542	1.35379
0.768932	1.50992	1.57039	1.33676	1.37546	1.19144	1.64745	1.58862	1.58848	1.4317	1.18834	1.48159	1.61994	1.42252	0.0485417	1.32158	1.37146	1.39877	1.36719	1.10963	0.511026	1.61895	1.71106	0.859233	1.41141	1.48044	1.12951	1.62072	1.12246	1.23948	1.434	1.16362	0.251873	1.20561	1.44992	1.36848	1.06023	1.50753	1.43237	1.07749	1.52217	1.5711	1.48609	1.38285	1.48614	1.7559	1.8958	1.64089	1.37259	0.332177
0.179516	0.720779	0.481878	0.561477	0.524429	0.312747	0.481904	0.507837	0.698859	0.39135	0.509334	0.476915	0.908095	0.553743	1.22682	0.82536	0.763401	0.580985	1.13423	0.786918	0.846385	0.960872	1.0651	0.504571	0.988039	0.502305	0.671165	0.509181	0.700971	0.701177	0.657934	0.841941	0.350956	1.06096	0.540098	0.63459	0.772325	0.661932	0.418445	0.620542	1.04956	0.874023	0.510192	0.725229	0.323555	0.389151	0.881157	0.597598	0.986635	0.356009
-0.940462	-0.445654	-0.644616	-0.551891	-0.505847	-1.1598	-0.658301	-0.319167	-0.954315	-0.612275	-0.809332	-0.468638	-0.758878	-0.564513	-1.18839	-0.441724	-0.701626	-0.903744	-1.49965	-0.811361	-0.654819	-0.474688	-1.03794	-1.17804	-0.634779	-0.692995	-0.543354	-0.708288	-0.305608	-0.718741	-0.400445	-1.5559	-0.433437	-0.72672	-1.33991	-0.803444	-0.624126	-0.65016	-2.38179	-1.32984	-1.19932	-0.685532	-0.707812	-0.431585	-0.601792	-0.561115	-0.886495	-0.992048	-1.281	-0.33221
0.0326247	0.129066	0.194338	0.275167	0.507667	0.242753	0.453399	0.355939	0.138396	0.368065	0.770069	-0.29585	-0.109774	0.420726	-1.0735	-0.230298	0.369729	0.396943	0.448773	0.12693	-0.369415	0.185507	-0.0722894	-0.224124	0.31364	0.249171	0.387818	0.194022	0.216132	0.707729	0.250751	0.775285	-0.0220673	0.379313	0.342939	0.0274572	0.266468	0.131538	0.158437	0.598207	-0.301796	0.371916	0.178436	0.392965	-0.0374602	-0.133168	-0.0854546	-0.0174389	0.181031	0.230479
-0.355551	-0.332471	-0.142263	0.116195	0.295596	-0.169864	-0.25571	0.0637002	0.231805	0.32476	-0.122937	0.152004	-0.218514	-0.156285	0.265942	0.1792	-0.173239	-0.328761	-0.300424	-0.10616	-0.010216	-0.0475143	-0.424835	0.414925	0.0259881	0.0356762	-0.0760199	-0.147487	-0.0741476	0.123763	-0.00931139	-0.246986	0.101346	-0.013742	-0.0214461	0.169056	0.0293294	-0.413907	-0.0907076	-0.525329	-0.0165284	-0.179604	-0.0970998	0.330106	0.399105	-0.15889	-0.437479	0.123232	-0.182782	-0.0173711
0.0242276	0.0577288	-0.0331565	-0.0844872	-0.0528526	0.0079736	-0.146875	-0.0939655	-0.280263	-0.155352	-0.516269	-0.2003	-0.249398	-0.128781	0.466629	-0.0667077	0.160207	0.132967	-0.0872932	-0.0208381	0.0956247	-0.141432	-0.320733	-0.27631	-0.0157476	-0.0137329	0.00697904	0.0812168	0.150393	0.0607026	-0.072474	0.112511	-0.0468985	0.0807538	-0.0403838	-0.264608	-0.33342	-0.278456	-0.156761	-0.0487225	-0.231033	-0.0293038	-0.302278	0.224585	-0.130797	0.0646487	-0.135273	-0.518418	-0.0576759	0.200235
-0.569466	-0.724296	-0.705915	-0.47477	-0.423824	-0.305373	-0.37589	-0.397163	-0.233643	-0.17978	-0.351069	-0.554895	-0.654702	-0.556078	-0.483754	-0.0670704	-0.626211	-0.604642	-0.583791	-0.423765	-0.873375	-0.607675	-0.739944	0.124276	-0.508866	-0.417736	-0.270486	-0.391788	-0.48603	-0.227753	-0.749121	-0.333347	-0.296275	-0.30249	-0.40927	-0.766299	-0.129001	-0.892234	-0.568945	-1.29483	-0.374445	-0.658295	-0.352905	-0.266492	-0.331156	-0.808596	-0.82457	-0.766072	-0.191483	-1.01795
0.593333	0.411826	0.773795	0.918817	0.761208	0.570809	0.809135	0.726458	0.565952	0.845237	0.977611	0.67093	0.721709	0.709474	0.316666	0.549038	0.766421	0.653269	0.593257	0.416395	0.487375	0.916427	0.539547	0.406428	0.578093	0.721956	0.78201	0.961148	0.787427	0.849284	0.826662	0.985971	0.689521	0.883728	1.01772	0.846153	0.948966	0.814938	0.779506	0.582161	0.899029	1.10119	0.760625	0.587077	0.680756	0.436613	0.3194	0.510459	0.327656	0.536285
1.39143	2.16331	1.90109	2.13053	1.92211	1.15025	1.25259	1.2387	1.79212	1.73439	1.92296	1.87	1.96902	1.83444	1.86842	1.30696	1.85513	1.76847	1.83942	1.94038	1.74503	1.88066	1.72515	2.06317	1.81247	1.75733	2.01654	1.99264	1.56137	1.91511	1.85102	1.68474	1.27	2.24038	1.65235	1.93914	1.81622	1.25218	1.87764	1.93207	1.79635	1.85928	1.76149	1.85888	1.78876	1.2835	1.86523	2.01177	1.47778	1.97924
1.02342	0.793775	0.816458	1.09141	1.17507	1.24174	1.41999	1.18299	1.22289	0.764039	1.11623	0.922402	0.928374	1.22717	1.15272	1.10054	1.23091	1.04943	1.0615	0.962331	0.937691	0.801938	1.31722	1.10416	0.981296	1.12955	0.774306	0.523237	0.851036	1.37363	0.365543	0.976181	1.27613	0.38367	0.759633	1.15127	0.900407	1.14458	1.26	1.18725	0.95737	1.24507	1.08602	0.720887	1.14447	1.42549	0.650982	1.22302	1.12923	1.28698
-0.633398	-0.63751	-0.663144	-0.446719	-0.27557	-0.517781	-0.525913	-0.0518781	-0.40727	-0.243565	-0.191211	-0.196069	-0.517773	-0.652804	-1.15915	-0.303381	-0.52904	-0.964775	-0.686111	-0.702141	-0.737296	-0.595952	-1.01926	-0.362948	-0.166274	-0.307962	-0.426676	-0.304302	-0.837221	-0.171908	-0.139814	-0.721037	-0.463504	-0.681514	-0.172163	-0.375066	-0.34322	-1.32088	-0.769971	-0.885913	-0.261038	-0.647783	-0.656423	-0.44147	-0.570459	-0.910819	-0.708923	-0.537386	-0.610909	-0.771087
-1.10919	-0.556516	-0.701303	-0.136132	-0.387603	-0.309159	-0.308936	0.0349799	-0.320304	-0.445954	-0.316843	-0.406394	-0.647338	-0.516805	-0.820552	-0.127337	-0.51485	-1.4697	-0.59958	-0.139901	-0.310593	-0.588021	-0.559868	0.279743	-0.192012	-0.344382	-0.420196	-0.398028	-0.789372	-0.226387	-0.777138	-0.333364	-0.0371633	-0.50117	-0.175846	-0.315333	-0.111819	-0.582784	-0.364636	-0.855374	-0.184627	-0.36471	-0.484011	-0.479919	-0.319946	-0.947596	-0.759084	-0.46773	-0.668081	-0.418069
-0.577227	-0.445034	-0.843217	0.0622102	-0.520146	-0.090431	-0.430048	-0.525796	-0.226633	-0.198966	-0.0135531	-0.7544	-0.636679	-1.00677	0.438036	-0.190754	-0.0178064	-0.754973	-0.314981	-0.21405	-0.264361	-0.648215	-0.598204	0.486904	0.199776	-0.198724	-0.154383	-0.262044	0.529876	-0.098583	-0.780384	-0.352996	0.288788	-0.392035	0.461922	-1.1662	-1.09871	-0.857294	-0.687515	-0.684444	0.09643	-0.309998	0.0744088	-0.409803	0.00985602	-1.43816	-0.826437	-0.493071	-0.343342	-0.93615
0.576634	0.3625	0.467005	0.561833	0.581907	0.462738	0.253261	0.551308	0.708315	0.624912	0.368449	0.787905	0.422134	0.67452	1.10109	0.77576	0.417414	0.499283	0.403688	0.486578	0.726249	0.479583	0.237882	0.935466	0.647605	0.514277	0.514719	0.539989	0.530166	0.453086	0.47541	0.420639	0.906237	0.647738	0.650691	0.622661	0.678214	0.44394	0.436089	0.488371	0.738756	0.649302	0.575428	0.686452	0.575687	0.248122	0.252951	0.481772	0.698982	0.624212
-0.0670116	-0.15208	-0.165386	-0.0759361	-0.0434178	0.0991864	-0.051318	0.08707	0.174109	-0.235314	-0.191167	0.268995	-0.305323	0.101001	0.582293	0.254345	-0.0947364	-0.344118	-0.223538	0.251534	-0.00998259	-0.076088	0.552666	0.55741	0.124273	-0.0963003	0.00632272	0.124952	-0.23745	-0.161555	-0.537294	0.0977761	0.42642	0.197773	0.110875	-0.0478696	0.064116	-0.438905	-0.0529421	0.0450945	0.0517106	-0.332116	-0.00835816	0.163118	0.10567	-0.265577	-0.0845539	0.0954814	-0.0224339	0.232872
-0.251378	-0.871645	-0.33656	-0.483792	-0.0708956	-0.270909	-0.0800435	-0.218469	0.195208	-0.348631	-0.510939	0.313449	-0.277753	0.427564	0.241817	-0.373882	-0.512749	-0.626976	-0.70148	-0.0531596	-0.241468	-0.576173	-0.64582	0.151256	-0.618292	0.0781487	-0.298081	-0.531084	-0.477055	-0.403775	-0.236026	-0.447997	-0.102255	-0.753093	-0.540554	0.189607	-0.034073	-0.526938	-0.803621	-0.120243	-0.525382	-0.722873	-0.54039	0.159887	0.12856	-0.447011	-0.335241	-0.302925	-0.525107	0.578903
1.8138	2.04529	1.86809	1.91642	2.02057	2.15106	1.75152	1.89082	1.99116	1.91908	1.86857	2.15937	1.62465	1.94214	2.02833	1.9704	1.85531	1.87733	1.74987	2.001	1.771	1.82714	1.72709	1.96544	1.85135	1.688	2.10066	2.00708	2.02988	1.85144	1.70566	1.83577	2.05802	1.96242	1.80492	1.84475	1.91006	2.00095	2.00222	1.89649	1.54872	1.84736	1.74457	2.10941	2.04108	1.92509	1.74927	2.0153	1.96387	2.04469
1.05078	0.897697	0.717011	1.0353	0.949043	0.943556	0.789272	0.967371	0.754284	1.03694	0.882144	1.09984	0.632389	0.833267	1.22288	1.05675	0.926862	0.816399	0.81066	1.10067	0.892878	0.77302	0.616653	1.1248	0.793123	0.852922	0.936513	1.02784	0.997946	0.972836	0.876272	1.01269	1.02194	0.942969	0.804685	0.865614	0.973697	0.64488	0.899061	0.765703	0.778283	0.778385	0.741638	0.969229	0.929223	0.73815	0.633656	0.964447	0.793189	1.16729
-1.15402	-0.438018	-0.998479	-0.260131	-0.448801	-0.515789	-0.567718	-0.278523	-0.580287	-0.560817	-0.580248	-0.490591	-0.848282	-0.609951	-0.0677234	-0.310691	-0.337803	-0.743739	-0.623242	-0.172179	-0.427141	-0.530487	-0.728335	-0.316411	-0.376837	-0.377442	-0.429581	-0.459113	-0.445491	-0.147113	-0.592787	-0.448671	-0.295594	-0.423259	-0.63147	-0.586998	-0.530946	-0.528942	-0.580707	-0.941465	-0.620469	-0.353515	-0.530777	-0.124914	-0.542157	-0.57235	-0.982009	-0.526668	-0.739764	-0.648713
-0.107293	0.0810949	0.0424787	0.165663	0.0978114	0.2214	0.139879	0.160545	0.196819	0.413117	0.254095	0.223974	0.0600799	0.136653	0.429939	0.0841064	0.23118	-0.240045	0.256238	0.240506	-0.272526	0.195464	0.0089066	0.321601	0.220393	0.304033	0.404817	0.10743	-0.0930942	0.176309	0.249417	0.19169	0.210039	0.384427	0.309452	0.227599	0.367243	0.13041	0.225584	-0.317389	0.361001	0.245477	0.289964	0.482749	0.124417	-0.227574	0.201399	0.160128	-0.0554539	0.435319
1.31112	1.24113	1.38106	0.83388	1.19344	1.21446	1.25438	1.08828	1.33016	1.08846	0.73334	1.26638	1.242	1.19452	1.0368	0.943736	1.29225	1.15457	1.14727	1.12036	0.81544	1.2947	1.02959	0.647088	1.24384	0.973621	1.11229	1.2359	0.765802	1.12678	1.36205	1.01822	0.823866	1.36204	1.30938	1.20203	0.631149	1.15732	1.17547	0.922577	0.806739	1.21554	1.27878	1.1326	0.822073	1.68412	1.6639	1.31435	0.939381	1.08932
-0.378795	0.263243	0.227742	-0.0597425	0.0732197	-1.46405	0.0526964	-1.23102	-1.91234	-0.856947	-0.312458	-0.551103	0.0957301	-0.0491459	-0.987408	0.0876944	-0.265071	-1.53332	0.43499	0.125137	0.489028	0.0850623	0.13172	-0.324512	0.2501	0.0554072	-1.41401	-1.20721	-0.841568	-0.408107	-0.0447286	-1.0628	0.0236143	-1.75599	0.498534	-0.398983	-0.773704	-1.38574	-0.0779361	0.0336916	0.380052	0.0843774	-0.186375	-1.54016	0.187694	0.164214	0.0194414	0.568505	-1.65274	-0.883892
0.00897889	-1.2984	-1.42685	-0.559381	-1.57816	-1.18026	-1.59628	0.611295	-0.129854	0.199391	0.608356	0.186582	0.821406	-1.78847	-0.766816	-2.08713	0.0217168	-1.82142	0.510748	-1.35036	-0.0583956	0.719098	0.508149	-1.49857	-1.18991	0.3913	-1.1502	-1.4702	-1.77752	-1.69165	0.345811	-1.15589	0.677979	-1.56767	0.488141	0.503674	-1.30267	0.755575	0.498766	-1.64899	-1.86676	0.42971	0.683789	-1.37647	0.300135	0.891609	0.475353	0.441958	-1.72523	-1.27192
0.218994	0.364565	0.841907	-0.213708	0.438393	0.227695	0.450979	-0.0969803	0.540487	-0.482219	-0.295015	-0.132654	-0.0419286	0.460782	-0.0721116	0.500586	0.254287	0.451739	0.3291	0.444615	1.08875	0.486586	0.892939	0.30564	0.276706	0.520807	0.290691	0.382794	0.0761596	0.621391	0.177928	0.243801	0.613351	-0.0413913	-0.549219	0.436825	0.126506	0.620573	0.153862	0.446059	0.813388	0.277804	0.270872	0.21048	-2.19125	0.75014	0.36933	0.860217	0.386515	-1.29749
0.751773	0.983808	0.396075	0.661662	0.594676	1.05078	1.02572	0.361218	0.36555	0.497962	0.547732	-0.354005	0.904782	0.934819	1.04403	1.09442	0.749449	0.582882	0.773179	0.635076	1.6581	0.880007	1.21216	0.98827	0.775082	0.514093	0.733055	0.335328	1.02652	0.170426	0.657129	1.12688	0.758858	0.117456	0.746468	0.847343	0.728705	1.02803	0.994636	1.2188	1.33067	1.0104	1.03477	0.812937	0.204385	1.10631	0.771926	0.879502	1.16707	0.79454
0.827205	-0.0794094	0.737353	0.56499	0.591357	0.661349	0.776163	0.609955	0.561199	-0.284042	-0.306704	0.478948	0.301205	0.603996	0.741019	0.744204	0.460922	0.0459079	0.143119	0.628296	1.2799	0.74488	0.612314	0.5563	0.385607	-0.0114884	0.437246	0.321833	0.180483	0.411552	-1.10734	-0.709452	0.769403	-0.17077	-1.35055	0.227716	0.315507	0.819196	0.299789	0.657252	0.541193	-1.35174	0.294861	0.686437	0.457023	0.671368	1.01592	0.462606	0.923779	0.209188
0.154713	0.200722	0.469556	-1.71328	-0.411005	-1.47773	-0.121531	0.222192	-0.0102483	-0.179669	-1.88292	0.141066	0.268671	-0.839025	-0.591652	0.206351	-0.977622	0.187662	-0.128573	-1.27021	-1.30675	0.293155	0.171048	-0.731108	-0.488212	0.143637	-1.34622	-0.0174929	0.17059	-1.74394	0.451966	-1.18356	0.428059	-0.226452	0.0941655	-1.80128	-1.16816	0.523074	-0.215335	-1.01801	-1.22229	0.0935975	0.0631904	-1.06217	-0.523716	0.0279141	0.552283	-0.626481	-1.01288	-0.0426417
-1.61229	0.328443	-0.292482	0.234009	0.184943	-1.70927	-1.43846	-1.10396	-1.66565	-1.63519	0.195564	-0.334446	0.693144	-1.23791	-0.511883	0.054615	0.456442	0.0739693	-1.7054	-1.39695	0.42473	0.106687	0.865382	-0.907866	0.456343	0.00187488	-1.53796	-1.35883	-1.58232	-1.27175	-1.61291	-1.61227	-1.06734	-1.24063	-1.30839	0.170378	0.376319	0.329815	-0.0917811	-0.07204	0.671419	0.0226557	-1.48671	-1.51147	-1.81562	-1.56004	0.275928	0.38456	-1.49627	-1.25031
0.40729	0.23284	0.536176	-0.358477	-0.239898	-0.250916	-0.0945127	0.429446	-0.0387172	-0.42519	-1.27735	0.298237	-0.0797169	0.0199727	-0.985622	0.00503953	-0.221625	0.269297	-0.229297	-0.309322	0.111827	0.115996	0.280038	0.0654151	-0.689276	0.139046	-0.545956	-0.119515	0.103338	-0.856348	-1.25679	-1.26426	-0.099831	-0.0401742	-0.603228	0.00861584	-0.239268	0.319744	-0.43151	0.544513	0.299111	-0.0508246	-0.482351	-1.20588	-0.212376	0.265944	0.786297	0.333913	0.187485	-0.0370826
0.931868	1.33218	1.01964	0.711046	0.869158	0.848618	0.793137	0.801415	0.671871	0.683581	0.532263	0.93457	1.03078	1.01197	0.758593	0.991858	0.306488	1.21354	0.778435	0.69825	1.18329	0.905181	1.29573	0.739717	0.718366	0.920036	0.413907	0.777695	0.930771	0.645473	0.946874	0.192287	1.16344	0.866973	0.897841	0.912747	0.409713	1.08942	0.838234	0.951161	0.775661	0.748949	1.19756	0.459415	0.895031	1.19429	0.922862	0.956816	1.03383	0.960714
-1.28067	-0.977421	-0.645286	-1.61218	-0.808571	-0.407654	-1.1703	-1.13495	-1.74368	-1.51502	-0.786504	-1.24849	-0.985174	-1.22012	-0.770139	-1.58067	-1.62838	-1.80471	-1.34701	-1.21899	-1.68239	-1.80833	-1.50258	-0.542437	-0.638592	-2.01947	-1.5489	-0.95588	-1.13724	-1.12135	-0.973212	-0.404858	-1.29499	-1.01602	-1.79436	-1.34188	-1.29029	-0.346236	-1.50828	-1.1086	-1.52328	-0.350481	-0.933897	-1.52568	-1.53413	0.0788977	-0.728924	-0.733924	-0.731348	-0.929743
-1.28202	-0.022951	-1.43941	0.229167	-0.255433	-0.0562783	-0.588106	-1.29477	-0.0699721	-1.79161	-1.15491	-0.0616146	-0.596165	-0.160332	-0.869548	-0.00914143	-1.13257	-0.234082	-0.377075	0.0653383	0.534779	0.0548078	-0.320948	-0.741565	-0.639727	-1.31829	-0.6438	-0.0227387	-1.54199	-0.154265	-0.881252	-0.254327	-0.651469	-0.38023	-0.812521	0.212458	-1.43927	-0.307577	-0.155339	0.319417	-1.52349	-0.841872	-0.126261	-0.197161	-0.347032	-0.25011	0.0238976	0.455932	0.105522	-1.57527
0.777505	0.923228	0.736322	0.240263	0.425809	0.493935	0.942943	0.626315	0.45682	0.439518	0.154916	1.13599	0.412532	0.711304	0.23067	0.833307	0.301877	0.90732	0.456492	0.132269	1.18019	1.18633	0.974214	0.402167	0.202275	-2.53376	0.401792	0.944032	-1.68871	-0.265251	0.512336	0.244624	0.732721	-1.79914	0.0152116	0.803472	0.328059	0.903117	0.678692	0.591752	0.70846	0.693601	0.931312	0.161636	0.746252	0.829245	1.22867	0.345431	0.536053	1.04865
-0.468299	0.625831	0.446609	-1.0215	-0.102266	-0.740908	0.269747	-1.04949	-0.122734	0.154729	-0.29007	0.376006	-0.484302	0.0360594	-0.892903	0.228442	0.2206	0.507544	-0.722901	-1.64183	0.331387	0.468786	0.15744	-0.0614488	0.0529692	0.44387	-1.1322	0.247512	-1.88323	-1.97602	-0.341525	-1.16234	0.365767	-0.00572348	-1.41096	0.239655	-1.75329	-0.239291	-0.145114	0.228567	0.888201	0.211906	0.0120562	-1.95068	0.102482	0.573716	0.106911	0.390418	0.246259	-0.807405
-0.383767	-0.195604	-0.532844	-0.616073	-1.6287	-1.24343	-0.420341	-0.692104	-0.276526	-0.439313	-0.561428	-2.0904	-0.265348	-0.355745	-0.825753	-1.1122	-0.595492	-0.460371	-0.718574	-1.26395	0.0525294	-0.477069	-1.26348	-0.666291	-0.600097	-0.163727	-1.12953	-1.10278	-0.509778	-0.761313	-0.782729	-0.978621	-1.45262	-1.78599	-0.896299	-0.353059	-1.49257	-0.634232	-0.35764	-0.340107	0.0999666	-0.302268	-0.568682	-0.810755	-0.932316	-0.0334301	-0.41395	-0.567192	-0.298071	-1.23053
-1.45989	-0.121278	-0.227468	-0.434706	0.178274	-0.57556	-0.0974378	0.108543	-0.347523	0.0297335	-0.507722	-0.116006	-0.566065	0.0249013	-0.125641	-0.444372	-0.151172	-0.882634	-0.120172	-0.27553	-0.176089	-0.0955765	-0.185139	-0.322856	-0.317483	-0.246842	-0.368819	-0.272014	-0.323161	-0.587987	-0.133605	-0.507495	-0.544206	-0.773854	-0.230482	-0.134074	-0.461343	-0.443303	-0.431248	-0.131856	-0.0918651	-0.145653	-0.435632	-0.233491	-0.102109	0.0989278	0.000862458	-0.510236	-0.216591	-0.203662
2.32127	2.01792	1.83415	2.04104	1.94602	2.28799	1.96501	1.96381	2.09309	1.97418	1.95145	2.05933	1.97948	2.08937	2.04953	2.08863	2.22686	1.95703	2.02804	1.7487	2.42883	2.11772	2.21705	2.38887	1.70198	1.60815	1.94742	1.7112	1.89069	1.95938	1.59333	1.72261	2.28714	1.79242	1.98555	2.0851	2.20483	1.88396	2.23576	2.09651	2.18595	2.07036	2.28841	2.04006	1.87653	1.75157	2.22436	2.13369	2.25609	2.0974
0.867486	0.62999	0.79269	0.686946	0.380933	0.743868	0.801852	0.918357	0.531031	1.08328	1.10059	0.748965	0.792939	-0.0154661	0.76462	0.617548	0.51489	0.993292	0.639207	0.816168	0.311113	0.705585	0.632469	0.560818	0.594145	0.845345	0.802173	0.780963	1.00249	1.20694	1.00929	0.875446	0.740362	0.917224	0.851109	0.422458	0.716587	0.753864	0.738983	0.797671	0.440702	0.549987	0.719713	0.73224	0.799642	0.939367	0.556825	0.609832	0.580202	0.341747
0.875338	1.33504	1.02564	1.52638	1.44185	1.30441	0.676246	1.5154	1.42967	1.56689	1.54787	1.33859	1.50592	1.05233	0.968198	1.11893	1.44593	1.53208	1.23094	1.42286	0.932701	0.801926	1.19993	1.34031	1.48715	1.26823	1.39353	1.31011	1.10009	1.55251	1.41838	1.1868	0.623182	1.19041	1.2947	1.5664	1.19853	1.2059	1.09815	1.00066	1.32454	0.805587	1.07008	1.06796	1.5717	1.48972	1.08275	1.38997	0.840001	0.578631
0.94009	0.252933	-0.6313	-0.207183	0.49871	0.645751	1.00057	1.00229	0.0516493	1.12787	0.789691	0.278469	-0.46787	-1.01973	-0.747543	0.100807	0.37812	0.671169	-0.323669	0.555529	-1.50386	0.915346	0.300673	0.240409	-0.465183	0.818424	0.563552	0.931468	0.0708819	-0.923284	-1.73295	-1.27621	0.213294	0.541083	0.152032	0.437428	0.541214	-1.54772	0.0258162	-0.353666	-2.05081	-0.860749	0.619786	0.800273	0.0927505	0.207686	0.690564	-0.221	0.106356	0.368075
1.84053	2.22863	1.96833	1.95122	2.19878	2.12536	2.14641	1.91904	2.31084	1.75755	1.83851	1.94292	2.1952	2.27189	1.62974	2.1729	2.2166	2.11023	2.09211	1.94485	2.06559	2.19694	2.27971	2.20723	2.09052	1.82913	2.01353	1.77894	1.9134	2.03767	2.04124	1.98703	1.94563	2.09588	2.05571	1.99109	2.00095	2.13426	2.15811	2.11317	1.85561	2.30534	2.21003	2.01827	2.06158	2.15757	2.24195	2.2782	2.23902	1.88759
1.47479	1.48909	1.34707	1.39571	0.700321	1.15139	1.26221	1.37325	1.44977	1.44984	1.2833	1.57089	1.56405	1.41821	1.1977	1.72611	1.12491	1.82741	1.45245	0.928642	1.12028	1.67218	1.64588	1.23537	1.44738	1.47938	1.17396	1.12719	1.26971	1.44688	1.68856	1.45783	1.08721	1.59064	1.60385	1.33508	1.39949	1.32865	1.47662	1.02664	1.11742	1.30492	1.67508	1.2155	1.57814	1.56623	1.56222	1.8073	1.65371	1.11027
-0.376159	-0.501796	-0.381987	-0.813622	-0.666923	-0.796827	-0.818799	-0.553899	-0.47348	-0.543621	-0.2215	-0.43581	-0.485885	-0.693094	-0.532558	-0.838183	-0.238676	-1.61696	-0.603312	-0.242499	-0.410573	-0.745266	-0.594574	0.0325603	-0.538697	-0.24883	-0.632241	0.223499	-0.0461805	-0.490774	-0.238952	0.133833	-0.605404	-0.377878	-1.33141	-0.849023	0.374394	-1.20251	-1.27888	-0.437466	-0.985192	-0.66314	-0.737824	-1.19793	-0.778358	-1.5581	-0.491611	-0.825731	-0.663452	-0.119955
1.65619	1.68345	1.5089	1.49764	1.59681	1.68452	1.53951	1.67334	1.81691	1.61707	1.61822	1.59151	1.62534	1.58202	1.95883	1.77791	1.67643	1.5545	1.72452	1.49991	1.90023	1.62118	1.72955	1.80078	1.64217	1.52941	1.61193	1.60306	1.76788	1.72999	1.48079	1.51887	1.88255	1.69441	1.43523	1.50367	1.90179	1.51278	1.52198	1.833	1.40098	1.61522	1.67128	1.7452	1.56942	1.64631	1.37519	1.58758	1.83096	1.75186
1.8189	1.11211	1.47974	1.25028	1.55257	1.6344	1.52137	1.72414	1.45872	1.66552	1.69804	1.03629	1.29515	1.45598	1.52725	1.38491	1.37489	1.55281	1.52476	1.72056	1.46996	1.21158	1.08394	1.18983	1.41794	1.34946	1.69897	1.49046	1.70633	1.40245	1.68901	2.10723	1.73949	1.62876	1.72279	1.23922	1.59756	1.46083	1.32093	1.72	1.09107	1.23473	1.16795	1.71431	1.01319	1.26021	1.27019	0.87307	1.39817	1.82211
1.38014	1.11122	1.29218	1.16208	1.159	1.41626	1.09104	1.31392	1.08232	1.2717	1.30759	1.14758	1.15252	1.20576	1.17845	1.20796	1.12329	1.25303	1.25577	1.35594	1.31645	1.22055	1.23762	1.36712	1.17386	1.25479	1.30064	1.1569	1.41301	1.17049	1.37645	1.3449	1.48048	1.36849	1.03827	1.00956	1.3912	1.20701	1.1057	1.27508	1.0035	1.22078	1.19956	1.34529	1.31507	1.12424	1.1417	1.23621	1.36154	1.28775
1.35608	0.783302	0.627669	1.12024	1.47521	0.902042	1.29319	1.12976	0.716954	1.16072	1.02258	0.822796	0.527803	1.30783	0.562046	0.671657	1.06521	0.765686	0.77841	1.26112	0.848687	-0.136959	0.198699	1.15553	0.838512	1.34367	1.33663	1.24598	0.725914	0.730844	0.957019	1.6535	1.00635	0.56464	1.20869	0.586108	1.12726	0.903875	0.375172	0.849254	0.246947	1.05262	0.760872	0.729691	0.716518	-0.0990605	0.823269	0.745124	1.21356	1.50534
1.74501	0.913873	1.61385	1.57269	1.67822	1.58279	1.57302	1.57756	1.05249	0.96596	1.69345	0.911298	1.15501	1.46171	1.03097	1.2323	1.32959	1.43374	1.40313	1.55712	1.24765	0.780845	0.798267	1.13129	1.29752	1.65771	1.73193	1.18975	1.45729	1.32821	1.56008	1.75776	1.30566	1.67411	1.28414	1.20683	1.32793	1.5497	1.35162	1.73179	0.10209	1.07823	0.792336	1.4084	1.20669	0.940676	0.9541	1.03255	1.14265	1.77899
1.76154	1.51494	1.51329	1.85952	1.97949	1.70374	1.73995	1.5598	1.48977	1.74482	2.22369	1.24338	1.28218	1.72098	1.75916	1.5784	1.8519	1.76827	1.94092	1.65289	1.08428	1.31656	1.45842	1.45764	1.63711	1.71136	1.93763	1.58372	1.68498	1.68381	1.92311	2.19445	1.45556	1.56244	1.88276	1.84788	1.79194	1.34788	1.6324	2.11593	1.42762	1.68563	1.43741	1.74607	1.41924	1.61016	1.17754	0.787306	1.57952	1.6352
2.1373	2.01646	1.9237	2.01214	2.07583	2.06627	1.88533	1.79134	1.96611	1.89383	1.9162	2.14109	2.00902	2.14628	2.0153	1.95567	2.13288	2.07188	2.03128	2.11093	1.98403	1.99621	2.02451	2.13811	2.04841	1.86082	2.06601	1.99316	2.13021	2.02516	2.22745	1.88468	2.10699	2.23628	1.99796	2.05973	2.15877	2.06034	2.16477	2.09272	1.68342	2.1254	1.85139	2.14132	2.01313	1.72045	1.83005	2.06212	1.95454	2.13001
1.8025	2.00592	1.93482	1.98899	2.11834	1.92574	1.82278	1.7804	1.93147	1.94627	1.94924	2.05872	2.01766	2.05985	2.02719	2.04093	1.95853	2.16878	2.10043	1.82427	1.56446	1.95868	1.96718	1.90244	2.0725	1.66447	1.97036	1.88283	2.0426	1.91201	1.98269	1.77551	1.91916	2.0573	1.94651	2.06333	1.95637	2.05001	2.12298	1.91632	1.68754	2.19909	1.95426	1.99679	1.97281	1.86938	1.69884	2.01671	1.90809	1.92056
1.85332	1.7636	1.93019	1.9796	1.86804	1.89451	1.73812	1.68282	1.83883	1.92825	1.92864	2.00435	2.02649	1.85605	1.98309	1.75035	1.83967	2.00378	1.93746	1.89589	1.6382	1.85027	1.93841	1.70826	1.81739	1.79877	1.87137	1.87675	1.78297	1.86061	2.02737	1.66914	1.94401	2.01083	1.94431	1.88778	1.8125	1.94772	2.04116	1.88095	1.76244	1.97536	1.82881	1.88299	2.02024	1.84208	1.62074	2.0046	1.82245	2.06863
0.0279578	-0.927441	-0.613806	-0.800596	-2.26783	-0.473587	-0.752092	-0.567883	-0.587453	-1.60804	0.452711	-0.692208	-0.244102	-1.40287	-0.00238481	-0.29217	-0.183282	-0.501851	-0.421482	-0.405662	0.0914767	-0.512371	-0.471952	0.146043	-0.321431	-0.484446	-0.925206	-0.593803	-0.0189651	-0.583727	-0.626776	-0.0693388	-1.17229	-0.443896	-1.30316	-0.402927	0.719532	-1.18552	-1.1934	-0.850478	-1.04551	-0.51791	-1.1411	-1.27977	-0.309386	-0.89903	-0.513049	-1.32217	-0.761575	0.204099
-0.118263	-0.0518999	-1.12463	-0.359828	-0.614952	-0.728346	-1.20843	-0.150794	-0.389277	-0.337309	-0.841747	0.0450107	-0.635355	-1.56775	-0.324197	-0.336934	-1.32806	-0.370763	-1.50233	-0.30471	-0.105809	-0.451026	-0.570646	-0.190412	-0.663662	-0.271941	-0.874898	-0.873174	-0.345276	-0.640462	-0.975297	-0.00140123	-0.176709	-0.325108	-0.323548	-0.280232	-1.20235	-1.15223	-0.854585	-0.518282	-0.334571	-0.770833	-1.42019	-1.69859	-0.349643	-0.822099	-0.892386	-1.65001	-0.774478	-0.30466
1.38797	1.36334	1.49169	1.47961	1.25255	1.49776	1.32119	1.39475	1.26659	1.29308	1.37537	1.18482	1.42791	1.41457	1.57966	1.32208	1.48471	1.44797	1.42433	1.44955	1.16022	1.35588	1.29431	1.3436	1.51786	1.36044	1.43623	1.35118	1.60565	1.41102	1.62382	1.52025	1.39356	1.56998	1.19429	1.36919	1.45403	1.40319	1.12316	1.49029	1.18657	1.56906	1.38731	1.2752	1.51556	1.15851	1.17007	1.48813	1.0954	1.39019
1.0643	1.2498	1.45347	1.19547	1.0836	1.01167	1.28414	1.11275	1.18164	1.12345	1.25517	1.05534	1.04988	1.33093	1.44137	1.25732	1.46691	1.35752	1.22264	1.19924	0.949146	1.1576	0.936836	1.14122	1.51284	1.38854	1.41573	1.25752	1.10891	1.31082	1.20434	1.45904	1.28273	1.56487	1.21165	1.32132	1.35794	1.11687	1.39773	1.10812	1.1703	1.35746	1.11773	1.21196	1.27889	1.2512	1.16694	1.28278	1.12376	1.10391
1.52361	1.37279	1.25123	1.01802	0.891951	1.203	1.0738	1.29613	1.21502	1.13771	0.870088	1.32501	1.25246	1.42287	1.74445	1.47157	1.11988	1.48214	1.38237	1.43511	1.22167	1.1815	1.04755	1.24974	1.12933	1.3134	1.29575	1.35205	1.24359	1.06556	1.42443	1.40561	1.56112	1.45278	1.17643	1.21691	1.4742	1.38585	1.24292	1.3806	0.932074	1.24742	1.06668	1.15343	1.27735	1.08253	1.34223	1.29522	1.34373	1.3992
-1.12636	-0.949886	-1.6358	-0.924032	-0.913705	-0.6842	-1.17	-1.40361	-0.713879	-1.02346	-2.02975	-0.966183	-0.991326	-1.31182	-0.187032	-1.04138	-1.08505	-0.917564	-0.929637	-0.911576	-0.857075	-1.01912	-1.26945	-0.705347	-0.821746	-0.993028	-0.930038	-0.892503	-1.08276	-0.657783	-1.06665	-0.594958	-0.762062	-0.614555	-0.830947	-0.541696	-0.548768	-1.1456	-1.05038	-1.0443	-1.00585	-1.41234	-1.19642	-0.929165	-1.07662	-1.29273	-1.67104	-1.57188	-1.15767	-0.460588
-0.458274	-0.44532	-0.351374	-0.168206	-0.118825	-0.285499	-0.0956737	-0.24286	-0.2922	-0.361549	0.0479276	-0.532094	-0.251173	-0.401552	-1.21998	-0.216116	-0.108754	-0.725563	-0.24544	-0.028457	-0.614464	-0.286369	-0.574427	-0.0935031	0.105592	-0.0325038	0.0131293	0.0371122	-0.836208	0.0456415	-1.23866	-0.128563	-0.0403044	0.169697	-0.264434	-0.437511	0.276796	-0.325156	-0.284117	-0.604958	0.0508212	-0.321737	-0.617438	0.0945783	0.195598	-0.671038	-0.617412	-0.214177	-0.25165	-0.471891
1.19361	0.927901	0.600922	0.851591	0.861639	0.634384	1.19951	0.684642	0.745635	0.893723	1.06386	0.756508	1.15943	0.672777	1.56415	0.818602	0.973104	0.61821	0.586327	1.08295	1.06022	0.864671	0.554085	0.834446	1.23302	0.659862	0.88424	0.984752	0.991409	0.646068	0.933419	0.933025	1.3032	1.07287	1.26669	0.844127	0.99686	1.09006	0.894068	0.865114	0.939726	0.904384	0.848094	0.887222	0.886296	0.850979	0.827804	0.430573	1.0357	1.06781
-0.0553981	0.27081	0.296884	0.533938	0.209294	0.414273	0.370621	0.549225	0.277515	0.533739	0.538669	0.535929	0.164327	0.338942	-0.66775	0.466913	0.515791	0.466924	0.44308	0.614934	0.101002	0.548656	0.260428	0.264378	0.547684	0.6478	0.362903	0.620728	0.322596	0.696795	0.441934	0.503044	-0.194514	0.447283	0.28425	0.408017	0.438475	0.283893	0.513879	-0.13661	0.160965	0.521159	0.307161	0.546016	0.478408	0.307268	0.189566	0.509073	0.388674	-0.340111
-1.34572	-0.816122	-0.518921	-0.0130535	-0.419198	-0.295579	-0.0971687	-0.488486	0.00567609	-0.544796	-0.042354	-0.546752	-0.373231	-0.377206	0.529379	0.0279331	-0.304559	-0.67814	-0.219393	-0.219172	-1.58414	-0.089739	-1.79728	0.723539	0.301929	-0.302684	-1.27792	-0.37296	-1.12643	0.0613623	-1.08061	-1.27806	0.0374963	-0.101269	0.0299901	-0.369851	-0.266052	-0.669001	-0.321939	-0.270142	0.359006	-0.580593	-0.047443	0.182791	-0.423113	-0.955373	-1.47348	-0.174799	-0.138965	-1.34344
0.217747	-0.267269	-0.044062	-0.356807	-0.290168	0.196064	0.162579	0.152309	-0.0630698	0.232973	0.300014	-0.0791493	-0.735126	-0.094897	0.671287	-0.128515	-0.487323	-0.217315	-0.147594	0.359998	0.0637171	0.0104691	-0.364504	0.560191	-0.0734138	0.246769	-0.174839	0.256536	0.248468	-0.680514	0.220919	-0.183563	0.373255	-0.0911565	0.0858427	-0.0588003	-0.00336983	-0.237102	-0.0357322	-0.19643	-0.0772458	-0.450525	-0.460441	0.0675001	0.0151912	-0.942697	-0.327093	-0.209535	-0.398537	0.169969
-0.176786	-0.491509	-0.596516	-0.258827	-0.275487	-0.403697	-0.0395079	-0.306143	-0.195282	-0.375752	-0.0527236	-0.401906	-0.355917	-0.22314	0.63367	0.202143	-0.333171	-0.311209	-0.0637275	-0.0509123	0.0291544	-0.191523	-0.386672	0.573906	0.29162	-0.46601	0.0426949	-0.282875	-0.505125	0.0432116	-0.400662	-0.1768	0.539051	-0.0927633	0.348683	-0.518775	0.119408	-0.434695	-0.525595	-0.229413	0.0779357	-0.17572	0.207582	0.0437953	-0.377149	-0.379787	-0.572212	-0.411569	-0.00982688	0.210072
-1.58102	-1.51162	-0.448854	-1.0225	-0.591637	-0.573805	-0.320072	-0.249041	-0.141759	-0.119619	-0.372363	-0.442716	-0.498343	-1.28834	-1.2089	-0.0525389	-0.800534	-1.25077	-0.491568	-0.662421	-0.90062	-0.315288	-0.69968	0.0598673	0.055705	-0.408502	-0.357564	-0.526568	-0.768028	-0.433013	-0.726058	-0.748053	-1.27528	-0.293907	0.137369	-0.363138	-0.146638	-0.750122	-0.648012	-1.61265	0.1369	-0.452314	-0.00443457	-0.179257	-0.3713	-1.04286	-0.543076	-0.531025	-0.310711	-0.844896
-1.35927	-0.135382	0.30734	-1.12284	0.624779	0.140786	-0.720076	-0.0972746	0.00719652	-0.0309087	-0.375036	-0.0968908	-1.90437	0.184926	-1.42496	-0.384627	-1.64433	-0.74795	-0.109919	-0.0641183	-1.0928	0.0760312	-0.135777	-1.18951	-0.333773	-1.03729	-0.998621	-0.182264	-1.11212	-1.12109	0.22023	-1.49854	-1.57002	0.0196879	-0.464671	0.0604089	-0.0843343	0.159823	-0.273301	-1.37687	1.12629	-0.54056	-0.143465	-0.66723	0.242179	-0.494919	-0.24615	-0.0258136	-0.1686	-1.03242
0.097486	0.490371	0.663858	0.691575	0.917979	0.659897	0.934244	0.548602	0.878732	1.08651	0.854317	0.788957	0.454964	0.453065	0.906324	0.854734	0.485928	0.58113	0.753735	0.857126	0.334064	0.736183	0.543295	1.16428	1.09764	0.808994	0.783181	0.873308	0.442335	0.699807	0.440155	0.508637	0.868018	0.713222	1.00297	0.548804	0.799409	0.620482	0.783502	0.18363	1.14581	0.878612	0.937599	0.720525	0.936851	0.581292	0.372824	0.613431	0.81253	0.208703
0.316551	0.170779	0.227834	0.56589	0.645834	0.511561	0.318351	0.322534	0.267352	0.341217	0.297249	0.290416	0.00474293	0.129937	0.617739	0.704669	0.345929	0.0644473	0.276386	0.632226	-0.0171783	0.254725	-0.156109	0.96113	0.541723	0.499911	0.582144	0.418753	0.386225	0.267693	0.163912	0.447411	0.663375	0.575681	0.546204	0.139762	0.574634	0.160637	0.440884	-0.0237029	0.581447	0.375689	0.464476	0.669043	0.446718	0.0133321	0.00975347	0.250447	0.317844	-0.0607746
-1.33922	-1.37253	-1.30893	-1.16172	-0.88757	-1.14682	-1.66331	-2.04115	-0.224393	-0.642887	-1.10882	-1.83484	-0.415067	-1.20342	-0.96397	-0.742413	-1.44094	-1.83121	-0.0516969	-0.957168	-0.922356	-0.297962	-1.62293	-0.601324	-0.35746	-0.584348	-1.04183	-1.68787	-1.29281	-1.66948	-1.0249	-1.4201	-1.01425	0.417357	-0.0762944	-0.537357	-1.32442	-1.30046	-0.161058	-0.921817	-1.38289	-0.229475	-2.30192	-1.83616	-0.272563	-1.28559	-0.493275	-0.83781	-1.11669	-1.35333
-1.38685	-1.03319	-1.1491	-0.46218	-0.33661	-0.805702	-0.818925	-0.594953	-1.35605	-0.184454	-0.877138	-0.574596	-1.00681	-1.11825	-0.535961	-0.929408	-0.603909	-1.50334	-1.23272	-0.588615	-1.50013	-0.897121	-1.10383	-1.05351	-1.09663	-0.802258	-0.441185	-1.35373	-1.20018	-0.330851	-0.48979	-0.799922	-1.021	-1.0864	-0.688455	-0.844476	-0.650227	-1.18113	-0.874033	-1.33005	-1.1764	-1.0287	-1.24193	-0.299305	-0.491862	-1.02525	-0.935664	-0.561431	-0.995299	-1.02341
0.895373	1.7838	1.69369	1.62498	1.75317	1.64909	1.64884	1.31913	1.44203	1.5934	1.69932	1.54189	1.59213	1.83611	1.02274	1.33447	1.67874	1.38439	1.72043	1.51805	0.723472	1.71587	1.55375	1.16741	1.85816	1.54978	1.82077	1.88378	1.27893	1.62516	1.57479	1.4127	0.79855	1.64609	1.6303	1.81541	1.58604	1.73787	1.83077	1.11827	1.56406	1.88161	1.59659	1.67473	1.57691	1.32228	1.635	1.72504	1.63226	0.908573
0.456186	-1.32126	-0.269294	0.093244	0.256895	-1.53372	0.251372	-1.17332	0.0507868	0.514107	0.228046	0.284053	-0.00200891	-1.15522	-1.13595	0.305957	-0.991692	-0.546214	0.180161	0.264328	-1.40045	0.285417	-0.167089	0.579945	0.273419	0.393726	-1.74573	0.201054	-1.37564	0.0283395	0.302993	-1.0604	0.321996	-1.07183	0.342796	0.352565	0.225387	0.0724012	-0.417368	-1.60564	0.145376	0.198892	0.104518	0.0608163	-0.158475	-1.63241	-0.736668	-1.46517	-0.00773725	0.475649
-1.25488	-1.5275	-1.79915	-1.09877	-1.486	-2.08346	-1.75769	-1.30099	-1.45862	-0.996196	-0.00688955	-1.73426	-1.94617	-1.57214	-1.1453	-1.413	-1.85885	-2.00753	-1.4496	-0.920304	-1.14812	-1.00196	-1.45466	-0.766737	-1.86322	-1.07681	-1.28801	-1.10128	-1.33533	-1.52019	-1.2697	-0.890856	-1.66844	-1.25743	-1.41792	-1.50584	-0.087809	-1.12601	-2.28431	-1.17164	-1.44595	-1.48073	-1.83412	-1.43031	-1.44022	-1.12309	-1.78794	-1.71199	-1.32569	-0.679879
1.92175	1.55498	1.65979	1.67885	1.93866	1.75966	1.77338	1.76019	1.85864	1.72103	1.93612	1.69592	1.75195	1.85278	1.89886	1.64596	1.86726	1.77872	1.92644	1.87048	1.77513	1.65162	1.55919	1.79725	1.93469	1.78471	1.87804	1.8251	1.9772	1.92877	1.75103	1.90495	1.72532	1.96283	1.7168	1.76253	1.98118	1.5926	1.84845	1.90535	1.52182	1.87741	1.6647	1.97564	1.60801	1.61028	1.52228	1.62843	1.82179	1.99078
-0.194859	-0.602846	0.0133074	0.12804	-0.298969	-0.0910788	-0.289902	-0.0869527	-0.105315	-0.250773	0.108432	-0.75762	-0.0649136	-0.539766	0.595205	-0.163473	0.10949	-0.396393	-0.0649546	-0.183364	-0.0668033	-0.217563	-0.0816953	0.10491	-0.0194313	-0.220899	-0.162353	-0.153932	-0.1599	0.198734	-0.366521	0.0209134	-0.0406885	0.129176	0.131756	-0.707437	-0.125407	-0.465301	-0.0714161	0.00806865	0.0638763	-0.0870705	0.0968285	-0.115609	-0.213886	-0.376288	-0.479785	-0.159045	-0.0907672	-0.055108
-0.198741	-0.809179	-0.797321	-0.504035	-0.545623	-0.526947	-0.618564	-0.420669	-0.577192	-0.358038	-0.478011	-0.85491	-0.9511	-0.948658	-0.173017	-0.0716657	-0.503048	-1.95699	-0.587946	-0.697248	-1.42267	-0.836178	-0.84701	-0.401195	-0.279738	-0.685668	-0.274334	-0.603448	-0.666828	-0.416682	-0.403927	-0.396765	0.323948	-0.353149	-0.365548	-0.624451	-0.404451	-1.01742	-0.893444	-1.46286	-0.151653	-0.227173	-0.22694	-0.427119	-0.349515	-1.1913	-0.820191	-0.560534	-0.356301	-1.00716
0.405297	0.362803	0.882305	0.209336	0.353659	0.197913	0.536073	0.021343	0.847233	0.648147	0.227295	0.365189	1.54896	0.586424	1.41977	1.00802	0.741289	0.922219	0.471954	0.326135	0.654754	0.287736	0.352882	0.922037	1.45403	0.564208	0.48842	0.554625	0.786491	0.681105	0.549781	0.52784	1.3564	0.611537	1.55202	0.596161	-0.290504	0.712455	0.25448	0.334857	1.22465	0.790421	0.790212	0.375772	0.385824	0.272372	0.221087	0.243916	0.440739	0.681665
0.563861	0.144192	-1.54142	-0.402316	-0.0122253	0.471198	0.118595	0.357029	0.342865	-0.467708	0.295485	0.163444	0.352389	0.117678	0.563348	0.217484	-1.58144	0.134	-1.26958	-0.0525752	0.77127	0.0333498	0.601894	0.397974	-1.79136	-1.632	0.395628	-0.118873	-0.0172631	-0.0378271	-1.45589	0.144315	0.55687	-0.966655	-1.11126	0.0276292	-1.16607	-0.0650075	0.123714	0.453395	0.428293	0.320119	0.118167	-0.102285	0.13078	0.448607	0.622571	0.222281	0.736065	0.592215
0.528961	0.816515	0.596126	0.462471	0.560164	0.893564	0.743233	0.721259	0.633331	0.214372	0.118928	0.685709	0.580629	0.939165	0.542924	0.754975	0.754042	0.595051	0.287096	0.446046	1.27427	0.917953	0.769155	0.747778	0.460293	0.174079	0.608795	0.711498	0.629517	0.260394	0.336628	0.697355	0.827861	0.461609	0.327988	0.431237	0.567324	0.923392	0.57564	0.744377	0.847676	0.495957	0.434732	0.48859	0.397206	0.582591	1.19203	0.530132	1.05545	0.56288
-1.07204	0.0950142	-0.138586	-0.0903218	0.335008	0.297394	0.405042	-0.04895	-0.473645	0.580988	0.416938	-0.467301	-0.248981	0.39417	-1.05268	-0.32364	-0.0768681	0.206733	0.605708	-1.13312	-1.29156	0.256215	0.169133	-1.87869	0.189296	0.251381	-0.0946968	0.270528	-0.663737	0.352453	0.1995	0.554854	-0.663434	-0.584607	0.68159	-0.299928	0.114735	0.689149	0.0480169	-0.917005	-0.112826	-0.0695476	-0.131157	0.199423	-0.207323	0.168735	0.0529039	-0.742236	-0.410625	-0.332503
0.480879	0.528923	0.238764	0.478392	0.567595	0.455781	0.336863	0.474669	0.185831	0.165835	0.432265	0.452927	0.0292911	0.242026	0.617164	0.660382	0.493782	0.359537	0.350576	0.599165	0.401101	0.334888	0.0598148	0.294265	0.247471	0.369156	0.530821	0.631253	0.698827	0.384193	0.075914	0.593457	0.639429	0.544109	0.293634	0.129471	0.285998	0.322447	0.492777	0.333238	0.292513	0.390505	0.248117	0.548966	0.514212	0.417901	0.169994	0.369724	0.494496	0.488281
-1.47533	-1.30416	-1.66982	-1.19487	-1.58257	-1.02906	-1.26123	-0.980451	-1.40725	-1.13604	-1.03169	-1.2459	-1.71976	-1.3244	-1.10323	-1.19242	-1.11019	-1.12155	-1.47936	-1.01242	-1.26806	-1.33446	-1.61551	-1.12189	-1.51796	-1.52152	-1.11626	-1.37851	-1.35486	-1.2161	-1.12579	-1.61264	-1.12967	-1.08252	-1.28932	-1.20177	-1.06568	-1.64667	-1.28323	-1.58103	-1.19172	-1.50553	-1.08337	-1.21049	-1.3248	-1.14373	-1.31257	-1.30803	-1.12333	-1.0926
-0.710777	0.0435284	-0.153411	-0.180634	-0.0156341	-0.21904	-0.0638531	-0.0204055	-0.688281	-0.102095	-0.281552	-0.200997	-0.30722	-0.0357017	-1.18661	-0.187797	-0.137567	0.108991	0.00575261	-0.173565	-1.26022	-0.158802	-0.328953	-0.668282	-0.0625482	-0.042735	-0.131459	0.125175	-0.101131	0.0961216	-0.0142245	-0.144028	-0.942645	0.0430857	-0.126481	-0.321623	-0.214836	0.000331159	-0.203447	-0.449314	-0.544874	-0.0571375	-0.35213	0.0974105	-0.287971	-0.130208	-0.0474918	-0.232775	-0.106658	-0.979258
-0.410821	-1.35222	-0.645708	-0.307067	-0.616351	-0.598928	-0.47089	-0.320981	-0.278438	-0.383999	-0.465894	-0.502842	-0.888623	-0.63576	0.107939	-0.481311	-1.77962	-0.625758	-0.574163	-0.518056	-0.474367	-0.634563	-0.538422	-0.138645	-0.438959	-0.121858	-0.643667	-0.649052	-0.389762	-0.209889	-0.496193	-0.451137	-0.379211	-0.458583	-0.343472	-0.538663	-0.269004	-1.29347	-0.80781	-0.670872	-0.832968	-0.417129	-0.588379	-0.49453	-0.673745	-0.797087	-0.778662	-0.647021	-0.44856	-0.411989
-0.743598	-0.699261	-0.937177	-0.597597	-0.683314	-0.93723	-0.830767	-0.901979	-1.33484	-1.25809	-0.710039	-0.925597	-1.17281	-1.05059	-0.43485	-1.02919	-0.68719	-0.998806	-1.22573	-0.872786	-0.714699	-0.957665	-0.803872	-1.08118	-0.982178	-1.12692	-0.433941	-1.14426	-0.603764	-1.54569	-0.698115	-0.37537	-0.629035	-0.74601	-0.78051	-1.40363	-1.07514	-0.880123	-1.35141	-0.883493	-1.07145	-0.91393	-1.27051	-1.13229	-1.02245	-0.798789	-1.34523	-1.31681	-1.66249	-1.04144
0.0274235	-0.0277929	-0.0487632	-0.725006	-0.273815	-1.52063	0.0121562	-1.45036	0.514119	0.0961533	-2.22446	0.102404	0.845886	-1.02396	-1.02468	-1.85956	0.155018	0.108417	-0.05839	-1.64465	-0.705146	-1.40589	-0.520853	-0.0352736	-1.37177	-0.420397	-1.17898	-2.11683	-0.0996935	-2.25513	0.365309	-1.25284	0.18993	-0.772636	-1.33186	0.00408348	-0.0508459	-0.200495	0.037879	0.514399	-0.163494	-0.267666	0.25996	-1.2914	0.215568	0.218832	0.393485	0.0492277	0.0588079	-1.33445
0.765921	1.09445	0.924918	0.524589	0.801901	0.846853	0.792764	0.842895	0.958515	0.544929	0.617809	0.981857	0.501527	1.15698	0.421889	1.01956	0.764049	0.512019	0.802151	0.743265	0.475463	0.877158	0.708831	0.680022	0.554848	0.468043	0.803629	0.893287	0.569073	0.281976	0.277523	0.673019	1.03196	0.494375	0.0822729	0.815105	0.859931	1.11993	0.671091	1.17804	1.07377	0.662835	0.756316	0.728241	0.417457	0.95267	1.1756	0.886332	1.01697	0.905999
0.0984536	0.534752	0.463936	0.296447	0.146703	0.167659	0.0125184	0.256673	0.131596	-0.583694	0.283156	-0.0645012	0.575189	0.213417	-0.961138	-1.53444	-1.01713	0.503088	0.0589229	0.477511	0.766222	-0.10245	0.289466	0.244325	-0.211984	-1.91927	-1.17207	0.0783973	0.008381	0.095487	0.178401	-1.02423	-1.31412	0.0511391	-0.873436	-1.39542	0.586696	0.575394	-0.121727	0.284065	0.583952	-0.0744067	0.368441	0.0721684	-0.136184	0.145504	0.00179621	0.62821	-0.0887112	-1.03886
0.522263	0.232584	0.0511679	0.187259	0.191609	0.477724	0.215404	0.44473	-0.15316	0.210029	0.250058	0.106268	-0.213686	0.102306	0.643098	0.0987506	0.201597	0.0554418	0.0773134	0.718226	0.344722	0.12862	0.214102	0.335323	0.212659	-0.111011	0.431178	0.440909	0.349505	0.0799863	0.0586862	0.790355	0.48452	0.203578	0.102574	-0.0490958	0.296969	-0.0354753	0.0566803	0.271534	0.270692	-0.0206461	0.0578521	0.506954	-0.0223512	0.139495	-0.181712	-0.344082	0.64233	0.11311
1.12331	1.04541	1.17654	1.14014	0.895234	1.19959	1.00455	0.870739	0.976979	0.895154	1.02935	0.945917	1.04254	1.06782	1.1915	0.63691	1.17322	0.900168	1.04577	1.23298	1.08586	1.00799	0.971221	0.857946	1.1041	0.938481	1.20025	1.1238	1.20265	1.03922	1.08883	0.873651	0.846631	1.18532	0.892166	1.00019	0.94785	1.12248	1.07883	1.17473	1.00195	1.03324	0.875469	1.10823	1.03123	0.759378	1.0602	1.12954	1.1368	0.926058
-1.03975	-0.70626	-1.13423	-0.834107	-0.873945	-1.32951	-0.943981	-1.39085	-1.05433	-0.773863	-0.895359	-1.24202	-0.879202	-1.15057	-1.23799	-0.378972	-0.95763	-0.817997	-0.893942	-1.52499	-0.82867	-1.23669	-0.895767	-0.584014	-0.767068	-1.43724	-0.691193	-0.669003	-1.67139	-0.838004	-1.2475	-1.10558	-1.10654	-1.24845	-0.754757	-1.19933	-1.01287	-1.24801	-1.04492	-1.21113	-0.548977	-0.914979	-1.68619	-0.805262	-0.635226	-0.524724	-1.37159	-0.846125	-0.606223	-0.531756
-1.75125	-1.37192	-1.39157	-1.36415	-1.87541	-1.06675	-0.925441	-1.47724	-1.63452	-1.61593	-1.64657	-1.03739	-1.69397	-1.43775	-1.44682	-1.66839	-1.84151	-1.09123	-1.54781	-1.49329	-1.11021	-1.45088	-1.84218	-1.21851	-1.33211	-1.6208	-1.08528	-1.15475	-0.791798	-1.16047	-1.64553	-1.07242	-1.19626	-1.47423	-1.4039	-1.21165	-1.42209	-1.31661	-1.84224	-1.17676	-1.16045	-0.901923	-1.2068	-1.35673	-1.73844	-1.57375	-1.61887	-1.11743	-1.19607	-0.79417
-0.372362	0.836501	0.613558	1.75205	0.205173	0.746782	-0.0637505	-1.386	-0.037467	1.48871	1.02799	-0.712331	1.58198	-0.0957944	0.919867	-0.802449	1.13607	0.179829	1.63707	0.82236	0.0157046	-1.17252	0.786968	-0.887769	0.69277	1.11697	0.632503	0.46778	1.57475	1.15816	0.451635	0.31979	-0.361687	0.352319	0.922821	-0.130725	-1.19941	-0.0146702	-0.54662	-0.875476	1.3769	-0.521497	0.731982	-0.582095	1.3647	1.09754	-0.449121	-1.40841	0.383154	0.226994
0.364363	0.945023	0.791594	0.958024	0.920412	0.804813	0.739525	0.977994	0.634296	1.09969	0.837556	0.911807	0.710386	0.789818	0.579957	0.960826	0.903628	0.888047	0.890078	0.928924	0.175463	0.722011	0.636395	0.591284	0.831237	0.80358	0.892503	0.916362	0.753745	0.842637	0.943428	0.86848	0.296622	0.889734	0.954223	0.902792	0.693644	0.859425	0.971897	0.521645	0.756967	0.996935	0.743533	0.868439	0.988087	0.810523	0.635404	0.805714	0.783843	0.28825
-0.877852	-0.719663	-0.716718	-0.0261248	-0.321417	-0.635004	-0.329233	-0.374612	-0.638326	-0.0647241	-0.0245789	-0.719861	-0.56196	-0.204086	-0.111475	-0.502517	-0.325157	-0.686501	-0.288814	0.0115326	-0.778793	-0.952327	-0.309532	-0.354724	-0.136965	-0.135443	-0.141167	-0.417329	-0.432711	0.118431	-0.573992	-0.166523	-0.562326	-0.223955	-0.271789	-0.193812	-0.531381	-0.434105	-0.246765	-0.759499	-0.901433	-0.107048	-0.366476	0.0241687	-0.197322	-0.518017	-0.58289	-0.578383	-0.838599	-1.58737
-0.249287	-0.298158	-0.249922	-0.0379991	-0.361002	-0.0740324	-0.30541	0.120849	-0.371867	-0.168166	-0.296758	-0.191546	-0.349317	-0.349862	0.0358613	-0.216543	-0.212807	-0.632576	-0.490319	-0.0919303	-1.31639	-0.176133	-0.410845	-0.449946	-0.459708	-0.507062	0.0307015	-0.17325	-0.167282	-0.0232818	-0.261704	0.0529677	-0.35274	-0.115503	-0.236443	-0.335818	0.140574	-0.125085	-0.456693	-0.474259	-0.433536	-0.214099	-0.39542	-0.424664	-0.218484	-0.410835	-0.501767	-0.198965	-0.336708	-0.304972
0.800669	0.631378	0.560338	0.878736	0.331315	0.718328	0.421503	0.878428	0.59604	0.615553	0.812112	0.615363	0.575207	0.734349	1.00593	0.753442	0.729972	0.364543	0.527882	0.891254	0.535512	0.389875	0.371751	0.783054	0.700956	0.507855	0.662771	0.73917	0.829132	0.893132	0.621704	0.772139	0.731609	0.769109	0.572457	0.649246	0.805301	0.484926	0.675816	0.579288	0.54823	0.700043	0.519647	0.648085	0.617301	0.544933	0.156468	0.730801	0.533414	1.04294
0.237643	0.43689	0.205832	0.0650107	0.190191	0.35163	0.129913	0.470231	0.220653	0.0431877	0.189679	0.268049	-0.255197	0.457017	0.533623	0.326066	0.162656	0.280095	-0.100961	0.178969	0.440759	-0.265287	-0.953409	-0.366309	0.147616	0.0653758	-0.00940812	0.378175	0.429724	0.119641	-0.876341	0.430299	0.254651	0.396768	-1.64894	0.128612	0.298931	0.292661	0.179291	0.467395	0.208298	0.0308974	-0.254486	0.443572	-0.196181	0.155491	-0.321744	-0.104935	-0.0265444	0.564029
0.916037	0.92062	0.522351	0.443963	0.00688848	0.532195	0.816389	0.904421	0.522657	0.605248	0.0730491	0.604515	0.837463	0.461144	0.965676	0.476344	-0.731252	0.722665	0.786028	0.01879	0.569459	0.946138	1.07688	0.146666	0.347142	0.358351	-0.172474	0.343759	0.583742	0.0059063	0.949439	0.686254	0.675314	0.68996	0.735529	0.36902	0.685885	0.759211	0.952195	0.510491	0.684774	0.488592	0.641335	0.366631	0.681985	0.560084	0.869053	0.702795	0.646232	0.978645
0.00520951	-0.398673	-1.73482	-0.325925	-1.42067	-0.0395827	-0.195608	-0.346561	-0.344042	-0.223628	-0.982526	-0.639993	-0.641567	-0.283209	0.415712	0.758328	-0.524281	-0.820841	-1.04534	-1.04438	-1.085	-0.859451	-0.338461	-0.116961	-1.03389	-0.168585	0.180275	-1.81914	-0.13883	0.290288	-1.02521	0.0474663	-0.479801	0.130935	0.301418	0.813821	-1.20484	-1.63588	-0.168036	0.183002	-1.51678	-1.15505	0.272748	-0.209147	-1.28549	-0.962124	-0.286875	-0.75367	-0.230579	0.305787
1.3611	1.64131	1.47915	1.39328	1.64265	1.50951	1.39931	1.53619	1.60947	1.65794	1.34939	1.709	1.30542	1.49384	1.41327	1.72737	1.5942	1.68948	1.48838	1.74465	1.32893	1.67583	1.30826	1.47161	1.54585	1.39949	1.57	1.58025	1.44167	1.58667	1.35466	1.48451	1.27134	1.468	1.37676	1.52864	1.50292	1.42483	1.39202	1.18538	1.20999	1.63343	1.44467	1.20745	1.68363	1.45545	1.29441	1.64973	1.68465	1.22685
1.98653	1.83865	1.85755	1.86004	1.76929	1.95722	1.89937	1.85121	2.3042	1.54205	1.16226	2.05145	1.89165	1.77336	1.9903	1.95671	1.80516	2.08616	1.82112	1.81235	2.36711	2.05913	2.10871	2.21535	1.69956	1.78646	1.87657	1.6981	1.83631	2.06462	1.7789	1.7408	2.14648	1.96605	1.82252	1.90465	2.00192	1.96732	1.91657	2.22075	1.51978	1.89305	2.05963	1.9223	2.01452	1.7136	2.02537	2.166	2.07622	1.8567
1.67439	1.85042	1.95126	1.70096	1.62469	1.7544	1.71045	1.82665	1.96122	1.59154	1.64799	1.72926	1.9056	1.91717	1.14199	1.74661	1.59208	1.8075	1.71864	1.80777	2.0705	1.85761	1.8788	1.81899	1.7446	1.55087	1.71911	1.6248	1.60553	1.66587	2.13216	1.5557	1.61463	1.99439	1.64024	1.63071	1.77542	1.83789	1.88665	1.80693	1.31512	1.77114	1.92748	1.6588	1.83382	1.8621	1.99766	1.84705	1.81609	1.50888
-0.852717	-1.10523	-1.17694	-1.12527	-0.764978	-1.35796	-1.05548	-0.766224	-1.38437	-1.07567	-1.39265	-1.62253	-1.7325	-1.26855	-1.39793	-0.888689	-1.68976	-1.1854	-1.50339	-0.916841	-0.835704	-0.97344	-1.45774	-0.975651	-0.868643	-1.16445	-1.00159	-0.833982	-1.51047	-0.84138	-1.51826	-1.3344	-1.10609	-1.37648	-0.980283	-1.28385	-1.30968	-0.88966	-1.21955	-1.43558	-1.1469	-1.18612	-1.39668	-0.910351	-1.44316	-1.57767	-1.1432	-1.09619	-1.12786	-1.15263
1.28733	1.06541	1.026	1.01266	1.16592	1.31562	0.987181	1.10254	1.03406	1.26972	0.971569	1.19587	0.86796	1.14851	1.39871	0.971579	1.05073	0.816571	1.01415	0.968887	1.13698	1.23525	0.797959	1.2751	1.22211	1.12514	1.2081	1.31239	1.25252	1.24504	1.17636	1.13586	1.36285	1.23757	1.19657	1.22323	1.29881	1.03199	0.985287	1.21343	1.02756	1.20488	0.983611	1.20875	1.05135	0.874939	0.966879	1.02051	1.20463	1.38473
-1.21125	-1.22211	-1.28534	-1.05524	-0.984455	-1.21074	-1.201	-0.93497	-1.6608	-1.11338	-1.45265	-1.72353	-1.23209	-1.41097	-1.27541	-1.29711	-1.12893	-1.56735	-1.55084	-1.30298	-1.29772	-2.00033	-1.32113	-1.22007	-1.16459	-1.25984	-1.44338	-1.16957	-1.20957	-1.34682	-1.48059	-1.51128	-0.796135	-1.38219	-1.47131	-1.37973	-1.16867	-1.83098	-1.699	-1.28607	-1.52377	-1.69681	-1.72638	-0.971652	-1.6679	-1.0974	-1.45935	-1.42423	-1.46922	-0.777357
-0.686381	-0.528117	-1.82521	-1.60311	-1.05848	0.229103	-1.5157	-1.26027	-0.0748249	-1.44771	-1.63499	0.123983	-1.12629	-0.364189	-1.1754	0.0663259	-0.555757	0.206317	-0.130906	-1.3661	-0.580018	-0.622303	-1.73802	-0.422429	-1.56245	-1.99502	-1.17959	-0.142587	0.334418	-0.168563	-1.21699	-1.44561	-1.0087	-0.896198	-0.912641	-1.45682	-0.282101	-0.0902452	-0.284836	0.0604845	-0.533237	-1.6832	-0.283155	-0.471668	-0.238234	-0.0266686	-0.359879	-0.897908	-0.755014	-1.01384
-1.23048	-1.33816	-1.26087	-2.81894	-1.26593	-1.40544	-2.14493	-1.55249	-2.34236	-1.52889	0.113093	-1.72821	-2.11911	-1.28107	-1.26522	-1.94462	-1.87518	-1.35226	-2.15576	-1.7012	-1.13333	-1.76841	-1.63521	-1.19637	-2.10636	-1.41301	-1.43834	-2.3593	-1.22294	-1.97147	-1.44191	-1.56108	-1.17954	-1.17022	-1.61106	-1.70976	0.0783805	-1.229	-1.73289	-1.38275	-1.35837	-1.99691	-1.90607	-1.06637	-1.55675	-1.3858	-1.72956	-1.09433	-1.17907	-0.658968
-0.492184	-0.686698	-1.00365	-1.18701	-1.47366	-0.740165	-0.984502	-0.796243	-1.07355	-1.76617	-1.07875	-1.41862	-0.885409	-1.30289	-1.17623	-0.941507	-0.834942	-0.468088	-0.94116	-1.15541	-1.27923	-1.79773	-0.869243	-0.997603	-0.85522	-1.22687	-0.943839	-1.20477	-0.441945	-1.29777	-0.688329	-0.661944	-1.04475	-0.624768	-0.850451	-1.12435	-1.5058	-0.89049	-1.03954	-0.857115	-1.22732	-1.00011	-1.02641	-0.676256	-1.47589	-1.29435	-1.0471	-1.24563	-0.808298	-0.397961
-0.489162	-1.10482	-1.60893	-1.10472	-1.85258	-0.914903	-1.54945	-0.651049	-1.30941	-1.23507	-0.822503	-1.54908	-1.33109	-1.28518	-0.866749	-1.04731	-1.05785	-0.230619	-0.937388	-1.19192	-1.09191	-1.10084	-1.32744	-1.54339	-0.985768	-1.56591	-1.3801	-1.48627	-0.217093	-1.6358	-0.872962	-0.749265	-0.793119	-0.445314	-0.490388	-0.980892	-0.848184	-1.59366	-1.3335	-0.83642	-1.09306	-1.11198	-1.19237	-0.685167	-1.77427	-1.27622	-1.31429	-1.45808	-1.40251	-0.829541
0.348191	-0.847608	0.118673	0.163714	0.307285	0.154724	0.196181	-0.929592	0.0793436	0.15314	0.286267	0.237746	0.148082	0.251797	0.533906	-0.28003	0.349945	0.020166	0.342676	0.332642	0.201598	0.270216	0.161958	-0.0910252	0.392132	0.206083	0.310816	0.300378	0.236025	0.079099	0.241682	-0.0283183	0.206546	0.354209	0.508371	0.386912	0.17672	-0.105415	0.423772	0.222546	-0.130015	0.323251	0.0983113	0.362658	0.119374	-1.22285	0.0809122	-0.0697504	0.110372	0.466258
-0.902151	-1.32727	-0.939587	-0.896786	-1.10007	-0.842034	-1.2076	-0.554484	-1.12699	-0.805394	-1.22	-0.945519	-1.01184	-1.20864	-1.22919	-0.712317	-0.985964	-1.10992	-1.16778	-0.488483	-1.13758	-1.19201	-1.62594	-1.02713	-1.15914	-0.857426	-0.910458	-0.735023	-1.1286	-0.808125	-1.4093	-1.377	-0.921029	-0.95971	-0.816231	-1.25077	-1.31903	-0.860026	-0.925724	-1.5814	-1.27123	-1.15909	-1.32485	-0.702437	-0.969442	-1.06307	-1.21212	-0.841406	-0.841897	-1.07894
-1.01482	-0.735997	-0.851798	-0.443447	-0.905523	-0.465172	-0.667706	-0.376024	-0.676467	-0.30563	-1.0137	-0.235453	-0.915668	-0.26465	-0.0353239	-0.697558	-0.785311	-0.479496	-0.732598	-0.421763	-0.309987	-0.630167	-1.10951	-0.608801	-0.789259	-0.491009	-0.418721	-0.402022	-0.512053	-0.599108	-1.04856	-0.455669	-0.271349	-0.52666	-0.726666	-0.641817	-1.05555	-0.513865	-0.373797	-0.610199	-0.55612	-0.68595	-1.02849	-0.16592	-0.875428	-1.23352	-0.649648	-0.521807	-0.545351	-1.39707
-0.97887	-1.69141	-1.78118	-1.17044	-1.27893	-1.52166	-1.94922	-1.326	-1.5614	-1.48223	-0.39211	-1.83602	-1.65569	-1.36616	-1.07848	-2.20817	-1.30426	-1.43445	-1.4775	-1.81868	-1.00278	-1.34023	-1.81012	-0.488499	-2.31273	-1.09669	-1.31056	-1.15921	-1.13389	-1.95577	-0.97637	-1.25379	-1.97848	-1.18632	-1.42298	-1.57306	0.0691972	-1.31433	-1.7097	-1.25658	-1.34226	-1.64795	-1.89155	-1.37456	-1.54337	-1.70972	-1.40514	-1.27843	-1.302	-0.231254
-0.687591	-1.66929	-0.496075	-1.61549	-0.346294	-0.260039	-0.560333	-0.512635	0.0347068	-0.666037	-0.437676	-0.527046	-1.287	-0.242198	-0.2327	-1.48675	-0.106436	-0.810565	-0.102942	-0.204326	-0.571155	-0.794165	-1.31683	-0.224727	-0.0762344	-0.29345	-0.664664	-0.662283	-0.991522	-0.300496	-0.550003	-0.392191	-1.43339	-0.167026	-1.63956	0.111453	-0.348543	-1.48075	-0.649167	-0.888016	-1.58506	-0.346901	-1.39635	-0.497061	-1.30738	-1.3756	-1.77835	-0.277196	-0.549826	-1.70302
-1.34599	-0.568962	-0.445077	-0.060643	-0.592818	-0.186203	0.269587	0.038522	-0.262393	-0.287364	0.0735002	-0.392263	-0.0618053	-0.163282	-1.3457	-0.409015	-0.065786	-0.402533	-0.192267	-0.437667	-1.27745	-0.569134	-0.280762	-0.609737	-0.313775	0.198784	-1.1066	-0.680627	-1.06871	-0.429428	-1.31234	-0.527649	-1.28468	-0.335065	-0.261616	-0.00301273	-0.411076	-0.0895033	0.179057	-0.661997	-1.63262	0.00122575	-0.267411	-0.606873	-0.480084	0.0498695	-0.397851	-0.034935	-0.482105	-1.12439
0.748365	0.637909	0.480511	0.618082	0.465987	0.697977	0.49916	0.818212	0.679458	0.860631	0.787107	0.719064	0.287931	0.503016	1.10856	0.786294	0.734561	0.577969	0.512633	0.888404	0.619676	0.627577	0.612426	0.745467	0.530828	0.750846	0.673695	0.709925	0.9261	0.96009	0.783391	0.944983	0.760312	0.847827	0.615675	0.450479	0.725608	0.532142	0.596403	0.702413	0.352236	0.754234	0.612624	0.931488	0.646533	0.65753	0.333723	0.587683	0.535474	0.665474
0.62119	0.553637	0.312522	0.507703	0.440163	0.506477	0.465909	0.556225	0.426255	0.716768	0.541443	0.499776	0.148343	0.446822	0.775941	0.598691	0.501058	0.504678	0.452549	0.798664	0.249705	0.46227	0.415694	0.468921	0.356824	0.587382	0.41431	0.603081	0.769337	0.541935	0.499764	0.69603	0.631999	0.545071	0.531388	0.362159	0.44243	0.297014	0.580994	0.483652	0.243661	0.635375	0.503925	0.726716	0.619269	0.439692	0.150223	0.392756	0.288438	0.722359
-1.66918	-0.739022	-0.291324	-2.21699	-0.0631104	-1.41428	-1.45682	-1.31923	0.840853	-0.00995497	-1.53063	1.08487	-0.354181	0.940491	-1.12462	-0.568875	-0.337513	-1.0269	-0.711858	-0.0514615	-1.07846	-0.0589286	-1.9792	0.034976	-0.589731	0.802559	-0.682237	-1.58164	-2.20401	-1.08845	0.737991	-1.34786	0.0423126	-0.587799	-1.70134	1.60432	0.123389	-1.24485	0.419881	-0.302878	-0.0608298	-0.190312	-0.0165775	1.33171	0.86599	-1.82875	-0.996747	-0.203602	-2.33233	0.935003
0.379008	1.21315	1.02328	1.28857	0.986996	1.33397	1.08459	0.563491	0.883408	1.04601	1.37864	0.83362	1.12421	1.1161	-0.246365	0.643763	1.38025	0.727962	1.1336	1.11232	0.185912	1.16324	1.1746	0.676632	1.25177	1.03537	1.28337	1.24511	0.861467	1.33836	1.0679	0.790266	-0.095478	1.25529	1.20395	1.1134	0.95117	1.23343	1.13391	0.656535	1.00285	1.16751	1.11881	1.17892	1.0255	0.714306	0.976707	1.10894	0.995468	-1.08498
0.375186	-0.050378	-0.134983	0.0336011	-0.119269	-0.0478271	-0.199637	0.123418	-0.0565	-0.186224	-0.108071	0.19716	-0.371246	0.29932	0.31405	0.0920681	0.0935688	-0.0685418	-0.117523	0.318551	0.0337102	-0.166465	-0.124274	0.00631762	-0.33091	-0.339757	0.128588	0.0821931	0.259337	0.206835	-0.118777	0.320014	-0.115742	0.0713977	-0.360513	-0.0892964	0.0635833	-0.13602	-0.0710128	0.225329	-0.091222	0.0571919	-0.293437	0.472351	-0.00853771	-0.521417	-0.257639	0.00159685	0.027275	0.0413918
-1.41254	-0.0954777	-0.346542	-1.0249	-1.43283	-1.30296	-0.481386	-1.57235	-1.61358	-1.32999	-1.42983	-0.405052	0.0432585	0.0592339	-0.826699	-0.167201	-1.49059	-0.0995317	-0.993942	-1.03484	-0.0561704	-1.87686	0.273506	-1.53152	-1.62081	-0.864476	-1.38642	-0.9411	-1.01768	-1.12577	-1.38299	-1.13907	-0.331939	-1.19281	-1.30886	-1.67639	-1.11991	-0.219375	-0.676338	-0.676201	0.153733	-0.330551	-0.570926	-1.44033	-0.800957	-0.266579	-0.458393	-1.61178	-0.857564	0.0218211
-1.34434	-0.615085	-1.73139	-0.730634	-0.71279	-0.471401	-0.303066	-0.51736	-1.09388	-0.305619	-0.493183	-0.327834	-0.844761	-1.5093	-0.652535	-0.703011	-0.706584	-0.425143	-1.12598	-0.53468	-1.31793	-0.769239	-0.483275	-1.1073	-0.489314	-0.754135	-0.250784	-0.553321	-0.34949	-0.637415	-0.798099	-0.238489	-1.41555	-0.778222	-0.532688	-1.05908	-1.01838	-0.820881	-0.681352	-1.50665	-0.735586	-1.00777	-0.408395	-0.782538	-0.30188	-0.2399	-0.863905	-0.908284	-0.687669	-1.14718
0.0996178	-0.0601498	-0.834616	-0.741504	-0.737933	-0.774683	-1.04531	-0.102976	-1.03006	-0.455767	-1.22591	-0.956127	-1.19618	-0.577034	0.10255	-0.351851	-0.290513	-0.764511	-0.958057	-0.727294	-0.363472	0.234071	-0.573175	-0.871595	-0.469708	-0.862721	-0.197954	-0.42818	0.0163388	-0.33204	-1.27377	0.37446	-0.444604	-0.510886	-1.57728	0.0953292	-1.1404	-0.557316	-0.431761	-0.30753	-0.870995	-0.602094	-1.0249	-0.745212	-0.828017	-0.707305	-0.516379	-0.686581	-0.982074	-0.18418
0.365036	0.390829	0.0423432	0.596848	0.551946	0.240751	0.643658	0.0461675	0.193986	0.253695	0.555667	0.359518	-0.00248347	0.378406	0.541357	-0.134742	0.314734	0.173202	0.348773	0.228962	0.0234177	0.373145	-0.116047	0.162496	0.34056	0.867462	0.545936	0.483603	0.39841	0.775416	0.23368	0.648164	0.0802817	0.30117	0.092423	0.477473	0.552334	0.501064	0.187475	0.243886	0.0439206	0.571831	0.210417	0.655782	0.128964	-0.19994	0.145145	-0.138925	0.113538	0.490547
-0.0921305	0.194093	0.170762	0.339974	-0.0716766	0.217724	0.214938	0.458751	0.026331	0.0559223	0.217581	0.25025	0.204129	0.153291	-0.932217	-0.0729486	0.340962	0.088218	0.0676254	0.450385	-0.739717	-0.0508783	0.268901	-1.36728	-0.493128	-0.327535	0.362452	0.336212	0.592257	0.552929	0.544687	0.380034	-1.2032	0.466767	-0.126635	0.161945	0.112859	0.335202	0.025554	0.156635	0.17074	0.0545588	0.267098	0.209924	0.195951	0.440797	0.197455	0.333496	0.221198	-0.96198
-0.842911	-1.28396	-1.77275	-1.85086	-1.57955	-1.30294	-1.28413	-1.26666	-1.55083	-1.84806	-1.14936	-1.7258	-1.53189	-0.870615	-1.00809	-1.45546	-1.57127	-1.27333	-1.72789	-1.278	-0.897342	-1.70389	-1.46745	-1.30531	-1.07603	-1.47187	-1.36673	-1.81635	-1.2412	-1.14821	-1.44571	-1.12339	-1.17414	-1.53411	-1.59234	-1.73837	-1.09884	-1.45226	-1.99101	-1.9953	-1.59354	-2.09439	-1.49462	-1.39795	-1.76244	-1.45704	-1.82158	-1.01805	-1.12104	-0.881764
-0.39793	-1.77395	-0.927622	-1.21936	-1.32407	-1.0281	-1.62041	-0.678279	-1.10739	-1.20113	-0.464065	-1.41427	-0.118088	-1.10618	-1.44881	-0.915287	-0.818525	-1.37257	-0.692274	-0.973719	-1.43756	-1.03007	-1.12133	-0.57585	-1.25281	-0.571004	-0.740828	-0.879321	-0.0621618	-1.51732	-0.278327	-0.186346	-1.4803	-1.34497	-0.872807	-1.18875	-0.700019	-1.39317	-1.73328	0.173783	-0.733553	-1.71638	-2.06903	-1.42307	-0.901508	-0.529684	-0.179628	-1.81458	-1.43276	0.0365588
-1.36579	-0.787083	-0.809791	-0.752025	-1.59535	-0.738576	-1.20312	-1.86911	-1.80932	-1.64731	-1.14975	-1.79432	-1.16119	-0.977431	-1.01908	-1.05296	-0.898219	-0.75695	-1.21774	-0.713986	-0.775523	-0.764025	-1.07333	-1.36384	-1.20993	-1.22016	-1.28086	-0.643604	-0.440723	-0.901178	-1.32006	-0.524091	-1.38033	-0.861447	-1.01428	-1.06041	-1.22595	-1.20173	-1.26141	-1.19752	-1.18885	-1.28396	-1.21298	-1.22173	-1.60732	-1.08263	-0.991211	-1.27381	-1.16431	-1.25036
0.759341	0.398599	0.450943	0.554246	0.510662	0.230076	0.717064	0.480561	0.230537	0.812306	0.971411	-0.427514	0.582307	0.389723	-0.937781	-0.000265968	0.57125	0.519617	0.591361	0.376291	0.395025	0.141353	0.418463	-0.207851	0.70317	0.95795	0.392261	0.632792	0.69004	0.397225	0.936231	0.919322	0.20633	0.55089	1.16784	0.763291	0.181125	0.351562	0.243873	0.704525	0.354667	0.671883	0.539211	0.171233	0.385102	0.365949	0.315783	0.211777	-0.14663	0.658366
-0.527277	-0.817938	-0.951205	-0.817513	-0.93648	-0.669254	-1.18229	-0.621986	-0.823028	-0.802526	-0.814651	-0.776461	-1.82086	-0.848511	-0.22754	-0.777066	-0.808513	-0.985641	-1.10633	-0.555217	-0.827153	-1.22321	-1.31929	-0.652031	-1.12873	-0.830558	-0.594917	-1.21878	-0.398261	-1.00623	-0.780969	-0.852769	-0.609757	-1.01144	-1.28459	-0.734293	-0.898667	-1.16857	-1.36414	-0.997452	-1.02754	-1.07201	-0.920776	-0.626707	-0.703902	-1.16567	-1.14619	-0.818851	-0.959048	-0.419376
-1.52084	-1.38051	-1.40776	-1.07428	-1.16782	-0.824648	-1.17702	-1.26156	-1.43612	-0.97013	-1.14083	-1.47815	-1.36559	-1.74647	-0.973735	-1.09456	-1.27683	-1.52388	-1.27811	-0.943351	-1.1079	-0.968571	-1.28051	-0.64717	-1.14406	-1.06792	-0.880048	-1.17161	-1.58436	-0.883234	-1.19236	-1.3571	-1.50062	-1.17894	-0.544604	-1.09435	-1.0057	-1.64962	-1.50887	-0.859678	-1.17034	-1.2151	-0.784894	-1.17515	-0.927018	-1.40064	-1.32162	-1.48709	-1.22821	-1.60453
-0.274191	-0.115651	-0.246577	-0.183774	-0.126326	0.0106775	-0.136804	-0.30351	-0.537769	0.0423347	-0.141264	-0.129233	-0.130731	-0.180982	-0.260125	-0.0814862	0.118191	-0.131728	-0.00943362	-0.659178	-1.4379	-0.22627	-0.25087	-0.42839	-0.215227	-0.42554	0.140912	-0.0693656	0.00102324	0.150994	-0.0416563	0.0451983	-0.595323	-0.294492	-0.233901	-0.394364	-0.433176	-0.184292	-0.200246	-0.383023	-0.17923	-0.268404	-0.0348769	0.0247811	-0.0388258	-0.219239	-0.226398	-0.539306	-0.256929	-0.382897
-1.05732	-0.870685	-1.27623	-1.13811	-1.19351	-1.60473	-1.27489	-1.18711	-1.23702	-1.45848	-1.07675	-0.653751	-1.09941	-0.977891	-0.779934	-0.712769	-0.606929	-0.801219	-1.19126	-1.01909	-1.08467	-0.858298	-1.37575	-1.16212	-1.05077	-1.83474	-0.399666	-0.986091	-0.713317	-0.946182	-1.62496	-0.56257	-0.572824	-1.15925	-0.888693	-0.725143	-1.44904	-1.00039	-1.29385	-1.3583	-1.59481	-1.33157	-1.1045	-1.02579	-1.11193	-0.961568	-0.591046	-1.30043	-1.64295	-1.18995
-1.40225	-1.09702	-0.5904	-1.26123	-0.409434	-1.45617	-0.283545	-0.240011	-1.38488	-0.586663	-0.655768	-1.72754	-0.981558	-1.09534	-0.905942	-1.55163	-1.32909	-0.706572	-0.715177	-0.337502	-1.45434	-2.12968	-1.58333	-1.77509	-0.885646	-0.418345	-0.706731	-0.763683	-0.813752	-0.468096	-0.0135236	-0.518948	-0.880332	-1.54709	-0.43813	-0.323779	-1.30293	-0.554802	-0.877887	-1.20371	-1.02163	-1.59954	-1.15201	-0.280975	-0.662937	-0.872927	-0.964541	-1.35136	-0.755803	-1.2868
0.55122	0.102128	0.247161	0.348171	1.01292	0.21051	0.447073	0.485203	-0.0577267	0.879011	0.979814	0.203158	0.364254	0.748931	0.663121	0.21193	0.913225	0.520156	0.748311	0.247396	-0.396668	-0.544627	0.0270878	-0.366014	0.437257	0.482913	1.00065	0.514311	0.502528	0.547914	0.355529	0.804269	0.539473	0.24079	0.967877	0.42401	0.0683629	0.786088	0.764893	0.386383	-0.151719	0.0986442	0.286086	0.471926	-0.345267	0.21532	0.309683	-0.757764	-0.466298	0.322245
-0.181723	-1.7309	-1.19649	-0.873029	-1.33874	-0.860984	-1.40565	-0.58563	-0.815524	-1.3236	0.0247543	-0.500728	0.0848962	-0.968363	-0.381313	-0.628127	-0.334	-0.286722	-0.27392	-1.62908	-0.597238	-1.0214	-0.577033	-0.401674	-0.671071	-0.324235	-0.546949	-0.807986	0.313736	-0.769451	-0.206915	-0.302051	-1.82854	-0.36914	-0.511291	-0.439597	-0.0450257	-1.07851	-0.35838	-0.635766	-1.77785	-0.436339	-0.761197	-1.51044	-0.703793	-1.07558	-0.604608	-0.308629	-1.80724	-0.0167508
1.29228	1.18846	1.17962	0.973297	0.987495	0.901519	0.757071	1.06657	1.22493	1.12722	1.49923	1.30092	1.21596	0.903152	1.35968	1.04358	1.1565	0.894256	1.1172	1.35078	1.13497	1.22927	1.2506	1.58938	1.21871	1.25601	1.12756	1.57442	1.22655	0.999665	1.19884	1.65955	1.30529	1.15642	0.841851	0.850917	1.94213	0.59818	0.684038	0.917282	0.894054	1.02325	1.00397	1.0266	1.20421	0.668369	1.04535	1.02352	0.933635	1.4906
1.22184	0.867292	0.8117	0.794755	0.919202	0.567444	0.657928	0.767942	0.823948	0.919269	1.57108	0.92261	1.14329	0.534259	1.15383	0.733927	1.07174	0.58867	0.879526	1.11775	1.21082	0.849816	1.00631	1.34074	1.1378	1.04476	0.891217	1.49041	0.709576	0.77742	1.16317	1.40905	1.02972	0.631447	0.760586	0.86951	1.66492	0.292355	0.517975	0.626976	0.557373	0.957001	0.901819	0.439734	1.09847	0.28176	0.802909	0.631356	0.734644	1.34244
-0.767015	-1.4602	-0.761193	-1.06272	-1.14928	-1.21646	-0.980569	-1.35163	-0.909719	-0.928338	-0.901547	-1.45065	-1.21532	-1.01039	-0.407444	-1.75139	-0.899582	-0.314903	-0.981131	-1.44985	-1.35725	-0.936776	-0.895767	-1.02857	-0.90923	-1.0796	-1.51528	-1.0391	-0.654299	-0.74657	-0.91324	-1.35301	-0.732826	-0.510466	-0.507794	-0.86424	-0.913163	-1.28118	-0.92611	-1.19028	-1.6296	-0.994251	-1.27732	-0.982604	-1.13121	-1.39304	-0.909664	-1.60073	-1.28985	-1.00137
-0.82944	-1.28238	-1.14281	-1.10569	-1.21219	-1.37145	-0.899863	-0.861076	-1.41417	-0.890668	-0.701532	-1.08451	-1.03603	-1.32545	-0.893825	-2.03245	-1.61319	-1.46189	-0.77003	-1.74409	-1.24591	-1.52302	-1.25695	-0.951191	-1.45727	-0.819301	-1.0834	-1.05104	-1.25683	-0.901833	-1.06003	-1.46212	-1.01801	-1.53643	-0.735821	-1.23575	-0.866586	-1.6791	-1.38664	-1.15158	-1.04363	-1.16082	-0.568224	-0.955179	-1.34693	-1.326	-1.45601	-1.34162	-0.907796	-0.607804
-1.24741	-1.01408	-0.997475	-0.744072	-1.19579	-0.902702	-1.15259	-1.13872	-1.42124	-1.40141	-1.64885	-1.17252	-0.923066	-1.5889	-0.918299	-1.05433	-1.11345	-0.887675	-1.3919	-1.11579	-1.00073	-1.59126	-1.03981	-1.39133	-0.83988	-1.1731	-1.1304	-1.02341	-1.26133	-0.916969	-1.31976	-0.871885	-1.21109	-0.991585	-1.4563	-0.76335	-1.54107	-1.46288	-1.15636	-0.963333	-1.29033	-0.904971	-0.958418	-1.01262	-1.38458	-2.06295	-1.68701	-1.15845	-1.23269	-1.31478
-1.24971	-1.42755	-1.86455	-1.25046	-1.31669	-1.25614	-1.68555	-1.40041	-1.64897	-1.41586	-1.96873	-1.28205	-1.70529	-1.41172	-1.28057	-1.44659	-1.08295	-1.0127	-1.9663	-1.49014	-1.22308	-1.56181	-1.24679	-1.5976	-1.2053	-1.50202	-1.30495	-1.37598	-0.800235	-1.4854	-1.06965	-0.840615	-1.31718	-0.908045	-1.34077	-1.57234	-1.29337	-1.56481	-1.50489	-1.25547	-1.6114	-1.53544	-1.65861	-1.29303	-1.57243	-1.33786	-1.89367	-1.7587	-1.16928	-1.27654
1.16917	1.12104	0.847885	0.990391	0.994176	0.531944	0.718924	0.819631	0.86011	0.946868	0.649995	1.28697	0.859545	1.16501	1.23571	0.893068	0.966367	1.16045	0.826267	0.91131	1.01212	0.570333	0.278443	1.16318	0.822029	1.07653	1.1449	0.938585	1.32441	0.768184	1.09276	0.709621	0.941865	1.0364	0.986556	1.02802	1.01973	0.842157	1.06488	0.960002	0.795004	1.15431	0.755114	1.15551	0.711208	1.02024	0.843922	1.02742	0.865827	1.38957
-0.867073	-1.37992	-1.47923	-1.16145	-1.1949	-1.10883	-1.23654	-1.21359	-1.55333	-1.62696	-0.925055	-1.96087	-1.29416	-1.11589	-0.607422	-1.10916	-1.03428	-1.18527	-1.30285	-1.00942	-1.20843	-1.96556	-1.57507	-1.67814	-0.707412	-1.34352	-0.658952	-1.68328	-0.57754	-1.49916	-1.29255	-0.499452	-0.879513	-1.15132	-1.02621	-1.35964	-1.88026	-1.10453	-1.33619	-1.19843	-1.46186	-1.04917	-1.37367	-1.51082	-1.69244	-1.17088	-2.02476	-0.865779	-0.764983	-0.872192
-0.0181438	-1.23319	-0.215929	-0.651035	0.218544	-2.19518	-1.48329	-2.04774	-0.312528	-0.144705	-1.61694	-0.258039	-1.00446	-1.03978	-0.696894	-0.953742	-0.862345	-0.687531	0.0927451	-0.467267	-0.279983	-0.257808	-0.472117	-1.61867	-0.332569	-2.12268	-1.046	-0.774054	-0.732977	-0.114986	-0.863924	-1.23662	-1.51333	-0.347846	-1.09745	-0.166368	-1.22543	-0.615507	-0.763874	-0.375117	-0.479692	-0.486688	-0.492841	-1.0559	-0.0202204	-1.36462	-2.24287	-1.24716	-1.10824	-1.19981
0.873613	-1.59516	-1.39891	0.409035	-1.58085	-1.34943	-0.840717	-1.40884	0.194454	0.338728	0.516126	0.57135	0.246258	-1.44694	-0.976797	-1.38887	-0.00222974	0.364982	0.41247	-1.49595	0.390992	0.341936	0.0935938	-1.24253	0.284033	-0.345087	-1.37529	0.157494	0.801569	0.289957	0.0721457	-1.31196	-1.34673	-1.56545	0.160474	0.21282	-1.13514	-0.0773041	-0.0505014	-1.77719	0.160566	0.438692	0.208578	0.0795423	-1.88835	0.29598	0.481549	0.0934424	-1.42686	-0.978868
0.0783787	-0.617319	-0.321853	-0.0728	-0.0554282	-0.181957	-0.437245	-0.0293998	-0.141858	-0.148444	-0.343621	-0.119631	-0.355852	-0.250771	0.446992	-0.0849974	-0.336748	-0.440973	-0.484867	0.0882963	0.0457747	-0.405186	-0.300435	0.191125	-0.24294	-0.307109	-0.196568	-0.158838	-0.136349	-0.187992	-0.126886	-0.221949	0.0827554	-0.00879366	-0.179986	-0.349755	-0.180542	-0.42649	-0.356196	-0.224359	-0.219728	-0.243135	-0.310292	0.0192422	-0.09018	-0.598807	-0.418713	-0.14412	-0.18516	0.0243222
-0.30671	-0.0456217	-0.47952	0.0897929	-0.043629	-0.000732525	0.394532	-0.309705	-0.307919	0.325424	-0.125822	-0.540776	-0.569297	-0.273696	0.0299137	-0.362741	-0.181429	-0.948818	-0.427738	0.174412	-0.783455	-1.13677	-0.874325	-1.75615	-0.124944	-0.363837	0.462758	-0.60048	-0.352201	0.119362	-0.13889	0.174766	-0.558011	-1.02031	0.260982	-0.303319	-1.24833	0.271638	0.180541	-0.284397	-1.56741	-0.384401	-1.26448	0.414593	-0.25049	-0.601685	-0.801946	-0.560008	-0.103841	-0.616097
-1.01715	-0.588576	-0.0485609	-0.560204	0.0988614	-0.690409	-1.47047	-1.8637	-0.0356665	-0.506285	-0.750718	-0.43829	-0.69835	0.174572	0.11073	0.100034	-0.196036	-0.0856651	-0.353956	-0.590375	-0.239401	-0.249125	-0.348423	-0.242176	0.0863491	0.0515842	-0.322985	0.304022	-1.34595	0.247986	-0.814413	-0.144158	0.0977396	0.0670916	-0.851197	-0.987602	-0.321831	-0.015915	0.124062	-0.429666	0.547932	-0.615196	0.0613456	0.208812	0.123437	0.171972	-0.431652	0.0799484	0.185383	-0.594498
-1.12396	-1.59101	-0.513821	-0.785158	-1.04958	-0.623833	-1.0484	-1.69337	-0.87604	-0.913969	-1.08618	-1.02851	-0.845078	-0.288314	-1.33862	-0.789247	-0.910627	-0.0739317	-0.707787	-1.47073	-1.0837	-1.08074	-0.776383	-1.77846	-0.40375	-1.1764	-0.813618	-1.12743	-1.39773	-0.709727	-1.01524	-0.648462	-1.18742	-0.468915	-0.15331	-1.1178	-1.28023	-1.00043	-0.625649	-1.16954	-1.54138	-0.610897	-1.14618	-0.889764	-1.43074	-1.59213	-0.950764	-1.72451	-1.15673	-1.51119
-1.30414	-1.21272	-1.29643	-1.72528	-1.19479	-1.75859	-1.04364	-1.31594	-1.82614	-1.85925	-1.31658	-1.82186	-1.34257	-1.35657	-0.617504	-1.79092	-0.952381	-1.13665	-1.40486	-1.37716	-1.36383	-1.8202	-0.944303	-1.48135	-1.67676	-1.22087	-1.02095	-1.09527	-1.37214	-1.36725	-1.3678	-0.750915	-1.19673	-1.21295	-1.52187	-1.63794	-1.24319	-1.32718	-1.36055	-1.31483	-1.56502	-1.27655	-2.03777	-1.36593	-1.31235	-1.46685	-1.45703	-1.38046	-1.5628	-1.59166
-1.30332	-0.927226	-1.01986	-0.894911	-1.31313	-0.956309	-1.20118	-1.75835	-1.43015	-1.12413	-0.83778	-1.41891	-1.27996	-1.18288	-1.01486	-1.42285	-1.10886	-1.62936	-1.10236	-1.24415	-1.13952	-0.986866	-0.955725	-1.49299	-0.966792	-1.16449	-1.06218	-1.04984	-1.35569	-0.965234	-1.10045	-1.21392	-0.812572	-1.26854	-1.05359	-0.987086	-0.973176	-1.41972	-1.36206	-0.700666	-1.78107	-1.22562	-1.58836	-0.846246	-1.08108	-1.21196	-1.31395	-1.04135	-0.873463	-0.624018
1.04186	0.688581	0.503721	0.970625	0.428199	0.916916	0.654104	0.785117	0.430696	0.492666	0.861964	0.292578	0.931623	0.569836	0.928393	0.394694	0.681727	0.501124	0.879041	0.850784	0.68004	0.300062	0.661872	0.759643	0.729876	0.812774	0.661548	0.437748	0.707056	0.679619	1.18846	0.780145	0.519242	0.943606	1.22744	0.877018	0.749384	0.540178	0.597373	0.948873	0.0223057	0.886504	0.924412	0.61919	0.348722	0.517075	0.258748	0.485745	0.75534	1.0358
-1.23121	-1.67412	-1.29921	-2.13066	-1.15376	-0.847497	-1.00546	-0.704202	-1.21275	-1.48812	-1.24952	-1.44055	-0.927198	-1.16773	-0.865948	-1.47661	-1.0828	-1.39066	-1.22964	-0.831108	-0.921115	-1.01311	-1.07718	-0.713111	-0.816486	-1.62299	-1.00491	-1.18041	-0.753875	-1.01476	-1.31408	-0.807244	-1.33058	-1.16484	-0.936691	-1.62678	-1.1776	-1.21404	-1.17767	-1.07075	-1.11583	-1.05949	-1.32628	-1.52158	-1.18852	-1.34324	-1.49692	-1.17491	-0.733445	-1.62036
-0.284633	-1.19525	-0.483922	-0.211361	-0.577642	-0.393483	-0.754249	-0.33157	-1.14476	-0.169819	-0.538643	-0.406524	-0.950464	-0.654015	-0.458165	-1.12155	-0.522869	-0.720446	-0.395584	-0.861983	-0.728774	-0.37809	-0.46857	-1.14708	-1.06235	-0.802138	-0.369731	-0.464125	-0.267849	-0.460566	-0.112914	-0.72524	-1.24704	-0.655189	-0.18645	-0.729085	-0.470958	-0.392731	-0.536186	-0.545477	-0.154738	-0.70183	-0.587157	-0.637802	-0.264256	-0.317763	-0.456996	-0.883171	-0.479916	-0.709618
0.021657	-0.494772	-0.472578	-0.392228	-0.127648	-0.324897	0.193301	0.314234	-0.0806615	-0.226946	0.0700162	-0.266971	-0.238527	-0.350786	-0.326264	-0.395783	-0.131245	0.144092	-0.0221207	-0.140068	-0.74445	-0.458735	-0.689398	-0.438405	-0.219947	0.204864	-0.0168594	-0.157329	-0.214973	-0.194185	-0.105615	0.40304	-0.779423	-0.317995	-0.130433	-0.167324	-0.112936	-0.350705	-0.134949	-0.0148731	-1.13966	-0.366906	-0.5342	0.114272	-0.534688	-0.15293	-0.441834	-0.850661	-0.402865	-0.01919
0.324377	0.326806	0.343372	0.304107	0.314636	0.53493	0.387518	0.328695	-0.143145	0.465373	0.133811	0.498823	0.364583	0.561899	-0.0367629	0.30932	0.346411	0.600979	0.4472	0.550271	-0.309978	0.419166	0.261002	-0.297055	0.290632	0.218518	0.367056	0.265623	0.444642	0.236105	0.558797	0.609541	-0.225673	0.426561	0.360331	1.07025	0.32169	0.4331	0.514746	0.194616	0.523785	0.472163	0.310636	0.594678	0.342595	0.505707	0.320084	0.220235	0.230521	0.60166
[truncated: 74 more columns]
